# Supplementary material for: Mechanosensitive channels TMEM63A and TMEM63B mediate lung inflation–induced surfactant secretion
Source: J Clin Invest. 2023 Dec 21;134(5):e174508. doi: 10.1172/JCI174508 (PMC10904053; doi:10.1172/JCI174508)
Supplement: Supporting data values [file jci-134-174508-s023.xlsx]

## Sheet: Figure 1B
Pre-inflation						Post-inflation
AT2	11.2861	3.95013	32.6773	55.8825		AT2	1181.32	1279.33	689.115	884.838
AT1	14.1076	19.704	0	0		AT1	415.733	256.152	163.561	147.283
Endo	58.0052	0	0	0		Endo	221.207	126.404	94.8031	108.346
Mph	0	0	0	0		Mph	4.51443	0	0	0

## Sheet: Figure 1C
AT2	AT1	Endo
1.75	2.3	5
2.55	2.9	4.6
2.25	3.3	7
1.9	2.351	5.8
1.55	3.4	7.2
1.35	2.201	4.8
3.4	1.901	4.2
2.401	2.5	4.4
2.901	2.9	5.3
1.85	2.5	6.1
2.55	3	5.6
1.55	3.1	3.4
2.35	2.1	4.1
2	2.5	4.2
3.55	2.55	4.6
2.701	2.1	6
2.4	2.901	4
2.151	3.551	4.2
1.651	3.251	2.9
4.45	3.301	3.4
3.301	2.551	3.8
1.95	2	5
2.5	1.7	4.2
2.4	2.4	5.6
1.401	2.128	3.8
2.35		4.4
2.1		4
2.051		4.8
2.35		4
		5.8
		4.1
		4.2
		4.4
		3.3
		3.5
		3.4
		3.3
		3
		4.7
		4.8
		3.3

## Sheet: Figure 1D
	Ctrl			Suramin			U-73122			Apyrase
AT2	779.328	1181.32	882.637	319.129	250.035	161.839	354.537	143.638	272.849	9.02887	3.38583	0
AT1	163.561	256.152	155.871	20.8793	25.958	17.8638				0	2.98775	0
Endo	108.346	124.147	167.034	11.2861	15.8005	22.5722				6.77165	0	2.25722

## Sheet: Figure 2A
0	50	100	150	200	500
1.09308	1.27526	5.10106	20.6775	41.5372	54.6274
0.555691	0.555691	7.11285	14.6702	31.4521	40.7279
3.92939	5.76311	7.59682	21.4807	46.8907	45.6372

## Sheet: Figure 2B
Time (min)	5 min inflation					2 min inflation
1	33.6975	38.5823	24.1323	28.5461	30.619	25.1151	25.8742	11.8489	22.5657	22.0862
2	18.0968	17.6332	10.3895	13.6243	13.8392	5.02318	13.3891	2.78061	4.66037	5.56003
3	11.2325	10.6182	5.0167	6.82167	6.15579	3.98932	8.28981	1.2963	2.67936	1.90426
4	6.86432	4.64385	2.09673	3.06941	1.75649	1.95006	2.86025	0.28993	0.572629	1.05919
5	1.87209	1.16916	0	0.648774	0	0.839889	1.05762	0	0	0.333217

## Sheet: Figure 2C
Vehicle	Gap26	Probenecid	DIDS	NPPB
8.8497	23.7382	9.72	21.3859	22.6378
17.0204	8.5637	16.7704	6.2538	10.2643
28.972	13.6283	4.7985	7.2573	16.2632
11.8332	18.839	17.6539	14.6379	7.9375
22.6547
16.5378

## Sheet: Figure 2D
Time (h)	Ctrl			Clodronate
0.1	20.6533	16.5362	15.7328	14.5375	11.5263	17.5374
0.5	21.0379	16.2538	14.2738	14.4654	10.3639	16.7537
1	18.7637	16.0037	14.8638	13.6529	10.2263	15.3299
1.5	18.2537	15.3243	13.5489	12.2538	9.42738	6.25389
2	17.4648	14.893	12.6343	1.24375	0	0
2.5	16.8632	14.6628	12.3648	0.152738	0	0

## Sheet: Figure 2E
Repetitive stretches														Constant stretch
Time (s)	Cell-1	Cell-2	Cell-3	Cell-4	Cell-5	Cell-6	Cell-7	Cell-8	Cell-9	Cell-10	Cell-11	Cell-12		Time (s)	Cell-1	Cell-2	Cell-3	Cell-4	Cell-5	Cell-6	Cell-7	Cell-8	Cell-9	Cell-10	Cell-11	Cell-12
0.071	1	1	1	1	1	1	1	1	1	1	1	1		0.047	1	1	1	1	1	1	1	1	1	1	1	1
1.072	1.00706	1.00693	1.00542	1.00801	1.00655	1.0082	1.00705	1.00505	1.00543	1.00422	1.00518	1.0058		1.072	1.00326	1.00276	1.00269	1.0055	1.00122	1.00291	1.00308	1.00107	1.00209	1.00012	1.00437	1.00271
2.054	1.00494	1.00449	1.00479	1.00461	1.00479	1.00571	1.00505	1.00444	1.00511	1.00293	1.00338	1.00396		2.06	1.00372	1.00415	1.00229	1.00673	1.00143	1.00342	1.00294	1.00093	1.00145	1.00092	1.00364	1.00229
3.056	1.00442	1.00383	1.00335	1.00509	1.00437	1.00509	1.00568	1.00264	1.00438	1.00297	1.00313	1.00323		3.052	1.00384	1.00325	1.0028	1.00509	1.0023	1.00393	1.00391	1.00166	1.00268	1.00159	1.00447	1.00369
4.053	1.00526	1.00481	1.0047	1.00602	1.0049	1.00555	1.00584	1.00299	1.00432	1.00367	1.0051	1.0044		4.052	1.00462	1.0031	1.00284	1.00615	1.00211	1.00365	1.00455	1.00156	1.00264	1.00083	1.00441	1.00298
5.054	1.0063	1.00479	1.00479	1.00604	1.00562	1.00638	1.00635	1.00353	1.00539	1.00348	1.00572	1.00347		5.063	1.00481	1.00396	1.00286	1.00527	1.00333	1.00496	1.00471	1.00173	1.0023	1.00205	1.00617	1.00456
6.054	1.00658	1.00653	1.00555	1.00811	1.00503	1.0069	1.00703	1.00442	1.00573	1.00385	1.00587	1.004		6.051	1.00523	1.00438	1.00328	1.00659	1.00322	1.00388	1.00417	1.00124	1.00207	1.00196	1.00565	1.00365
7.052	1.00542	1.00549	1.00446	1.00556	1.00298	1.00476	1.00499	1.00234	1.00468	1.00304	1.00645	1.0035		7.054	1.00685	1.00504	1.00378	1.00836	1.00343	1.00538	1.00554	1.0011	1.00252	1.00292	1.00693	1.00414
8.051	1.00572	1.00597	1.00376	1.00604	1.00574	1.00567	1.0061	1.00365	1.00468	1.0033	1.005	1.0033		8.061	1.00499	1.00335	1.00264	1.00718	1.0023	1.00369	1.00417	1.00098	1.002	1.00163	1.00431	1.00345
9.052	1.00596	1.00583	1.00466	1.00647	1.00467	1.00544	1.00685	1.0029	1.00422	1.00364	1.0046	1.00405		9.053	1.00366	1.00379	1.00168	1.00569	1.00179	1.00266	1.00228	0.99988	1.00177	1.00083	1.0046	1.0028
10.054	1.00586	1.00559	1.00426	1.00539	1.00441	1.00476	1.00659	1.00369	1.00427	1.00334	1.00437	1.00407		10.047	1.00517	1.00362	1.00251	1.00681	1.00205	1.00359	1.00483	1.00079	1.00173	1.00235	1.00424	1.00202
11.053	1.00474	1.00458	1.00457	1.00262	1.00572	1.00348	1.00552	1.00243	1.00443	1.00258	1.00307	1.00294		11.062	1.00709	1.00447	1.00478	1.01001	1.00418	1.00509	1.0056	1.00189	1.00261	1.00251	1.00664	1.00487
12.052	0.99052	1.00379	0.98804	0.99499	0.99549	0.99748	1.02304	0.98934	0.99872	0.99975	0.99144	0.99301		12.053	1.00829	1.00504	1.00581	1.00642	1.01235	1.00857	1.00753	1.00259	1.00234	1.00288	1.00271	1.00779
13.053	1.01379	1.00818	0.99853	1.022	0.96841	1.00686	0.99082	1.00502	1.00779	1.00274	1.01831	1.00476		13.054	0.99862	0.98512	0.99698	1.03523	1.07092	0.99008	0.97063	0.99209	0.98329	0.99715	1.03097	0.99815
14.052	1.01735	1.0043	1.00413	1.03248	0.98372	1.00722	1.0156	1.00925	1.00724	1.00295	1.00657	1.00726		14.065	1.03319	1.0051	0.992	1.00134	0.99584	0.98138	0.99796	1.00411	1.00148	1.00018	1.00174	1.00643
15.052	1.01343	1.00159	1.00127	1.02692	0.98571	1.00405	1.01548	1.00876	1.00395	1.00157	1.00197	1.00522		15.053	1.01652	1.00828	1.00105	1.02933	0.97409	0.99384	0.99678	1.00607	1.0042	1.00159	1.0155	1.01008
16.054	1.01805	1.00693	1.00413	1.03543	0.98131	1.01014	1.01049	1.0093	1.00881	1.0041	1.01789	1.00812		16.053	1.0165	1.00719	1.00251	1.03231	0.98123	0.99483	1.0107	1.00507	1.00314	1.00214	1.00654	1.00928
17.052	1.01163	1.00678	0.99525	1.01364	0.96653	0.99787	0.97359	1.00276	1.00751	1.00274	1.00991	1.00363		17.063	1.01494	1.00759	1.00288	1.03182	0.98262	0.99367	1.00953	1.00416	1.00348	1.00232	1.00526	1.00957
18.053	0.99722	0.98305	0.99902	1.02857	1.0652	0.99045	0.9787	0.99219	0.98724	0.9976	0.99738	0.99535		18.055	1.01405	1.00672	1.00227	1.02823	0.98277	0.99333	1.00945	1.0049	1.002	1.00202	1.00397	1.00832
19.053	1.00402	1.00487	1.00507	1.0033	1.00228	1.00254	1.0042	1.0021	1.0039	1.00272	1.00653	1.00137		19.054	1.0152	1.0078	1.00315	1.03162	0.98424	0.99396	1.0116	1.00479	1.00289	1.0029	1.00513	1.00992
20.054	1.00264	0.99597	1.0023	0.9621	1.03972	0.99698	0.99107	0.99741	0.99514	0.99984	0.97516	1.00265		20.067	1.01452	1.00746	1.0021	1.03081	0.98369	0.99525	1.01211	1.00514	1.00302	1.00216	1.00468	1.00975
21.054	1.00852	1.00706	0.99388	1.00888	0.96282	0.99785	0.97429	1	1.00651	1.0018	1.00651	0.99887		21.052	1.01389	1.00736	1.0024	1.03148	0.98428	0.9931	1.01078	1.00509	1.00227	1.00255	1.00495	1.0089
22.055	1.01319	1.00263	1.00232	1.02685	0.9815	1.00409	1.01063	1.00746	1.00454	1.00148	1.00498	1.00509		22.056	1.01379	1.00691	1.00212	1.02872	0.9842	0.99449	1.01039	1.00469	1.00286	1.00198	1.00335	1.0093
23.057	1.01465	1.00267	1.00286	1.02611	0.98704	1.00526	1.01603	1.00876	1.00553	1.00221	1.00452	1.00595		23.068	1.01387	1.00679	1.00188	1.02917	0.98424	0.99244	1.01098	1.00402	1.00214	1.0014	1.00253	1.00792
24.057	1.01415	1.00725	0.99836	1.0213	0.97078	1.00373	0.98705	1.00547	1.009	1.00304	1.01775	1.00569		24.055	1.01472	1.00727	1.00297	1.02968	0.98467	0.9932	1.011	1.00285	1.00345	1.00214	1.0025	1.00877
25.061	0.99416	0.97481	0.99727	1.00305	1.08536	0.98377	0.97011	0.9893	0.98413	0.99606	1.03237	0.98991		25.061	1.01285	1.00626	1.00164	1.02675	0.98379	0.99232	1.01035	1.00444	1.00255	1.00136	1.00124	1.00814
26.059	1.00402	1.0042	1.00389	0.99991	1.00633	1.00269	1.00523	1.00262	1.0045	1.0029	1.0024	1.00279		26.068	1.01219	1.00636	1.0005	1.02675	0.98381	0.99196	1.00894	1.00317	1.002	1.00117	1.00141	1.00719
27.061	1.00418	0.99919	1.00394	0.97387	1.0323	0.99958	0.99733	0.99871	0.99838	1.00184	0.98335	1.00493		27.061	1.01444	1.00769	1.00232	1.03049	0.98492	0.99358	1.01213	1.00441	1.00264	1.00189	1.00217	1.01006
28.063	1.00784	1.00985	0.9932	1.00494	0.96314	0.99522	0.96682	0.99993	1.00694	1.00228	1.00025	0.99887		28.065	1.01464	1.00786	1.00277	1.02998	0.98563	0.99449	1.01134	1.00437	1.00332	1.00173	1.00435	1.01008
29.065	1.01573	1.00587	1.00398	1.0299	0.98068	1.00615	1.01138	1.00855	1.00703	1.00353	1.00947	1.00746		29.068	1.01608	1.00923	1.0031	1.03237	0.98603	0.99453	1.01273	1.00383	1.00332	1.00285	1.00536	1.01133
30.063	1.01383	1.00163	1.00157	1.02458	0.98735	1.0035	1.01487	1.00851	1.00438	1.00143	1.00342	1.00573		30.068	1.01548	1.00814	1.00345	1.03146	0.98672	0.99455	1.01287	1.005	1.00273	1.00262	1.00575	1.01108
31.069	1.01447	1.00364	1.00278	1.02747	0.98264	1.00546	1.01174	1.0082	1.00598	1.00302	1.0101	1.00688		31.069	1.01518	1.00877	1.00358	1.03125	0.98733	0.99373	1.01261	1.00423	1.00223	1.00315	1.0042	1.0097
32.068	1.01016	1.00648	0.99434	1.01129	0.96601	0.99487	0.97245	1.0022	1.00747	1.00228	1.00769	1.00197		32.067	1.01215	1.00546	1.00114	1.02604	0.9845	0.99115	1.00953	1.0031	1.00052	1.00078	1.00143	1.00759
33.067	1.00132	0.99	1.00133	0.94273	1.05498	0.99387	0.98729	0.99493	0.991	0.99956	0.95928	0.99993		33.073	1.01361	1.00754	1.00212	1.02731	0.98578	0.99295	1.01102	1.00336	1.00241	1.00265	1.00197	1.00928
34.072	1.00606	1.00629	1.00477	1.00359	1.00469	1.00392	1.00679	1.00397	1.00468	1.00364	1.00657	1.00294		34.072	1.01297	1.00662	1.00256	1.02629	0.98567	0.99162	1.01217	1.00378	1.00227	1.00249	1.00296	1.00794
35.072	1.00576	1.00167	1.00608	0.97847	1.0323	1.00156	0.99951	1.00019	0.99986	1.00251	0.98673	1.00546		35.071	1.01161	1.00668	1.00118	1.0239	0.98561	0.99084	1.0107	1.00338	1.0023	1.00106	1.00004	1.00839
36.075	1.01209	1.0111	0.99576	1.01305	0.96514	0.99956	0.97601	1.00161	1.00852	1.00304	1.00815	1.00153		36.077	1.01223	1.00679	1.00135	1.02577	0.98612	0.99096	1.00967	1.00395	1.00164	1.00108	1.00197	1.00781
37.051	1.01565	1.00585	1.00276	1.03012	0.9829	1.00557	1.01289	1.00851	1.00662	1.00258	1.00974	1.00577		37.054	1.01187	1.00586	1.00076	1.02563	0.98507	0.99156	1.01106	1.00254	1.00236	1.00085	1.00188	1.00736
38.044	1.01453	1.0039	1.00389	1.02882	0.98752	1.00534	1.01649	1.00951	1.00489	1.00221	1.00485	1.00549		38.069	1.01281	1.00763	1.00105	1.02715	0.98635	0.99145	1.01082	1.00355	1.00168	1.002	1.00228	1.00821
39.051	1.00974	1.00551	0.99619	1.01472	0.9681	0.99718	0.98137	1.00301	1.0063	1.00164	1.01254	1.00097		39.053	1.01317	1.00702	1.00218	1.02777	0.98689	0.99232	1.01074	1.0032	1.00186	1.00156	1.00453	1.00825
40.052	0.99406	0.97905	0.99742	1.01594	1.07113	0.98486	0.9747	0.99011	0.98561	0.99497	1.04062	0.99071		40.054	1.0145	1.00786	1.00286	1.02908	0.98746	0.99303	1.01249	1.00437	1.00282	1.00212	1.00406	1.01017
41.054	1.00524	1.0061	1.00575	1.00363	1.00201	1.00163	1.00669	1.00304	1.00557	1.00415	1.0075	1.0004		41.068	1.01385	1.00765	1.00144	1.02675	0.98644	0.99261	1.01241	1.00446	1.003	1.00221	1.00321	1.00781
42.054	1.00648	1.00381	1.00619	0.98751	1.02312	1.00223	1.00416	1.00283	1.0026	1.00401	0.99451	1.00454		42.052	1.01131	1.00668	1.00039	1.02459	0.98637	0.99042	1.009	1.00275	1.00114	1.00067	1.00203	1.00716
43.053	1.00576	1.00909	0.99187	0.99915	0.96045	0.99049	0.96045	0.99708	1.00598	1.00217	0.99488	0.99451		43.053	1.01315	1.00757	1.00201	1.02579	0.98689	0.99187	1.01199	1.00252	1.00252	1.00166	1.00325	1.00779
44.051	1.01703	1.00684	1.00415	1.03213	0.98159	1.00632	1.01227	1.00795	1.00861	1.00383	1.01132	1.0065		44.071	1.01255	1.00636	1.00258	1.02689	0.98618	0.99113	1.0109	1.00343	1.0015	1.00175	1.00379	1.00703
45.052	1.01545	1.00386	1.00341	1.02648	0.98908	1.00465	1.01665	1.00954	1.00589	1.00267	1.00504	1.00496		45.053	1.01291	1.0071	1.00199	1.02637	0.98576	0.99187	1.01126	1.00383	1.00209	1.00138	1.00273	1.00817
46.055	1.01789	1.00697	1.00481	1.03163	0.98334	1.00651	1.01112	1.00928	1.00827	1.0044	1.01596	1.00799		46.05	1.01261	1.00717	1.0026	1.02591	0.98701	0.99234	1.0115	1.00378	1.00168	1.0014	1.00356	1.00794
47.054	1.00582	1.01	0.99252	0.99782	0.96333	0.98365	0.95075	0.99827	1.00742	1.00314	0.99148	0.99735		47.072	1.01353	1.00721	1.00203	1.02706	0.98708	0.99099	1.01064	1.0028	1.00136	1.00193	1.00418	1.00877
48.053	1.00372	0.99831	1.00468	0.97057	1.03011	0.99814	0.99883	0.99909	0.99813	1.00154	0.98016	1.00341		48.054	1.01341	1.00786	1.0021	1.0256	0.98697	0.99128	1.01176	1.00359	1.00202	1.00166	1.00377	1.00792
49.054	1.00434	1.006	1.00396	1.00159	0.99956	1.00033	1.00572	1.00306	1.00589	1.00304	1.00636	0.99881		49.056	1.01273	1.00839	1.00269	1.02784	0.98814	0.99265	1.01261	1.00402	1.00157	1.00265	1.00439	1.00817
50.053	1.00158	0.99449	1.00173	0.95287	1.04696	0.99239	0.98638	0.99542	0.99336	1.00021	0.96874	1.00075		50.074	1.01319	1.00845	1.00247	1.0266	0.98848	0.99103	1.01201	1.0028	1.0033	1.00189	1.00325	1.00823
51.055	1.01187	1.01112	0.99604	1.01383	0.96556	0.99973	0.97819	1.00208	1.00856	1.00288	1.01082	1.00159		51.052	1.01233	1.00797	1.00164	1.0251	0.98738	0.99139	1.01185	1.00383	1.00189	1.00154	1.0029	1.00688
52.055	1.01487	1.00498	1.00328	1.02726	0.98248	1.00425	1.01124	1.00881	1.00623	1.00286	1.00813	1.00454		52.048	1.01287	1.00814	1.00218	1.02418	0.98763	0.99143	1.01078	1.00357	1.00173	1.00179	1.00242	1.00799
53.053	1.01609	1.00381	1.00363	1.02515	0.9868	1.00294	1.01605	1.00783	1.00475	1.00226	1.00483	1.00454		53.189	1.01407	1.00898	1.00319	1.02659	0.98895	0.9935	1.01281	1.00474	1.00295	1.00322	1.00373	1.0103
54.055	1.01311	1.00769	0.99803	1.01832	0.96987	1.00035	0.98432	1.00453	1.00845	1.00288	1.01607	1.00308		54.052	1.01307	1.00814	1.00245	1.02501	0.98759	0.99223	1.01219	1.00397	1.00102	1.00184	1.00339	1.00792
55.056	0.9987	0.9854	1.00072	1.02642	1.06744	0.98847	0.98137	0.99299	0.98902	0.99811	0.99985	0.99613		55.056	1.01405	1.00866	1.00282	1.02636	0.9881	0.99248	1.01392	1.00497	1.00295	1.0032	1.00377	1.00946
56.054	1.00566	1.00718	1.00538	1.00314	1.00357	1.00192	1.00663	1.00397	1.00589	1.00378	1.00721	1.00077		56.185	1.01494	1.01045	1.00282	1.02756	0.99053	0.99286	1.01525	1.00584	1.00359	1.00389	1.0059	1.01104
57.057	1.00608	1.00381	1.00525	0.98325	1.02382	1.00044	1.00148	1.00201	1.00208	1.00235	0.99291	1.00398		57.055	1.01454	1.00868	1.00336	1.02629	0.98799	0.99196	1.01317	1.00376	1.00305	1.00246	1.00482	1.00934
58.056	1.00846	1.01081	0.99364	1.00286	0.96252	0.99228	0.96506	0.99834	1.00808	1.00228	0.99954	0.99737		58.057	1.01534	1.01037	1.00374	1.02759	0.98944	0.99246	1.0145	1.00444	1.00293	1.00366	1.0054	1.01026
59.06	1.01455	1.00523	1.00273	1.02557	0.9811	1.00327	1.01114	1.00844	1.00642	1.00258	1.00983	1.00611		59.194	1.01622	1.01115	1.00459	1.02795	0.9903	0.99424	1.01503	1.00623	1.0038	1.00403	1.00677	1.01095
60.06	1.01401	1.00379	1.00337	1.02132	0.98659	1.00181	1.015	1.00855	1.0047	1.00254	1.00384	1.00431		60.06	1.01556	1.01077	1.00306	1.02696	0.98996	0.99297	1.01386	1.00423	1.0033	1.00324	1.00671	1.0105
61.059	1.0094	1.00621	0.9944	1.01045	0.96628	0.99474	0.97684	1.00199	1.00678	1.00141	1.01061	1.00051		61.061	1.01395	1.00917	1.00199	1.02676	0.98868	0.99179	1.0137	1.00432	1.00311	1.00253	1.00491	1.0087
62.064	0.99802	0.98684	0.99996	1.03358	1.05549	0.98924	0.98416	0.9942	0.98966	0.99774	0.99431	0.99626		62.19	1.01379	1.00913	1.00376	1.02595	0.98889	0.99175	1.01321	1.00406	1.00236	1.00322	1.00462	1.00948
63.062	1.0057	1.00646	1.00555	1.00017	1.00188	1.0006	1.00612	1.00301	1.00502	1.00357	1.00672	1.00053		63.064	1.01428	1.00942	1.0033	1.02625	0.9887	0.99223	1.01388	1.00329	1.00309	1.00246	1.00476	1.0095
64.064	1.00356	1.00511	1.00411	0.99341	1.00644	0.99977	1.00457	1.00175	1.00525	1.0024	1.00286	1.0008		64.068	1.01482	1.00957	1.00315	1.02576	0.98893	0.99255	1.0135	1.00425	1.00307	1.00283	1.00503	1.00839
65.066	1.00502	1.01	0.99208	0.99501	0.96077	0.98813	0.95972	0.99715	1.00591	1.0018	0.99403	0.99498		65.185	1.0144	1.01007	1.00334	1.02501	0.98898	0.99215	1.01442	1.00472	1.00293	1.00315	1.00505	1.00988
66.066	1.01671	1.00758	1.00378	1.02852	0.98207	1.00507	1.01336	1.00827	1.00715	1.00318	1.01211	1.00626		66.067	1.01351	1.00858	1.00245	1.02452	0.98721	0.99088	1.01408	1.00292	1.00252	1.0023	1.0041	1.00839
67.072	1.01497	1.00434	1.00328	1.02374	0.98765	1.00309	1.01675	1.00993	1.00612	1.00258	1.00504	1.00606		67.07	1.0142	1.00961	1.00297	1.02466	0.98821	0.99183	1.01261	1.00395	1.00255	1.00281	1.00476	1.00937
68.071	1.01473	1.00729	1.00007	1.02032	0.97262	1.00236	0.9942	1.00715	1.00817	1.00244	1.01793	1.00549		68.195	1.01472	1.00978	1.00271	1.02425	0.98895	0.9932	1.01438	1.00509	1.00257	1.00301	1.00644	1.00961
69.042	0.98922	0.97178	0.99434	0.98991	1.08819	0.97606	0.99374	0.98855	0.98132	0.99378	0.99247	0.98396		69.071	1.01422	1.00936	1.00262	1.02337	0.98742	0.99029	1.01279	1.00317	1.00243	1.00232	1.0047	1.00843
70.075	1.00652	1.00689	1.00558	0.99894	1.0042	0.99981	1.00602	1.00334	1.0061	1.00399	1.00477	1.00181		70.051	1.01371	1.00858	1.00243	1.02439	0.98842	0.99082	1.01239	1.00324	1.00293	1.00274	1.0046	1.0081
71.045	1.00376	1.00462	1.00405	0.99731	0.99932	0.99877	1.00463	1.00245	1.0045	1.00249	1.00481	0.99865		71.191	1.01303	1.00818	1.00164	1.02059	0.98716	0.99118	1.01158	1.00511	1.0032	1.00198	1.00168	1.0093
72.055	0.99178	0.97943	0.99442	1.00052	1.08469	0.97554	0.99237	0.98946	0.98365	0.99677	1.03051	0.98805		72.052	1.00925	1.00554	0.99873	1.0166	0.98571	0.98801	1.00933	1.00257	0.99964	1.00067	0.99932	1.00523
73.051	1.01403	1.00799	1.00046	1.02294	0.97152	1.00077	0.99947	1.00559	1.00756	1.00191	1.01586	1.00204		73.054	1.01125	1.00723	1.00042	1.01994	0.98597	0.98913	1.01122	1.00287	1.00057	1.00191	1.00118	1.00732
74.08	1.01681	1.00591	1.00477	1.02371	0.98725	1.00307	1.01609	1.00928	1.00619	1.0033	1.00626	1.0056		74.202	1.01391	1.00965	1.00243	1.02075	0.98829	0.99113	1.01277	1.00539	1.00327	1.00285	1.00329	1.00946
75.055	1.01501	1.00839	1.00085	1.0225	0.97642	1.00196	0.99836	1.00659	1.00774	1.00235	1.01837	1.00502		75.052	1.01073	1.00731	1.00103	1.0183	0.98567	0.98811	1.01096	1.00236	1.00016	1.00094	1.00178	1.0061
76.052	0.98958	0.99932	0.99563	0.98622	1.09349	0.9956	0.99168	0.98822	0.98096	0.99368	1.02151	0.98398		76.052	1.01265	1.00797	1.00083	1.02074	0.98676	0.98957	1.01021	1.00299	1.00084	1.00136	1.00286	1.00701
77.055	1.00628	1.00653	1.00636	0.99458	1.01096	1.00073	1.00622	1.00372	1.00498	1.00373	1.00141	1.00206		77.195	1.01171	1.00778	1.00129	1.01865	0.98738	0.98925	1.01219	1.00338	1.00218	1.00189	1.00315	1.00792
78.054	1.00586	1.00667	1.00523	0.99913	1.00401	1.00063	1.00637	1.00428	1.00669	1.00346	1.00495	1.00077		78.053	1.00947	1.00622	1.00031	1.01554	0.9848	0.98759	1.009	1.00208	1.00041	1.00062	1.00054	1.00554
79.054	1.00144	1.0097	0.99057	0.9861	0.99938	0.98058	1.04938	0.99458	1.00459	1.00189	0.98522	0.99173		79.058	1.01099	1.00649	1.00033	1.01732	0.9858	0.9874	1.00866	1.00205	1.00089	1.00062	1.00203	1.00449
80.053	1.01631	1.00725	1.003	1.02622	0.97914	1.00336	1.00942	1.0079	1.0082	1.00267	1.01478	1.00504		80.191	1.01125	1.00814	1.00199	1.0178	0.98661	0.98961	1.01152	1.00385	1.00223	1.00219	1.00174	1.00781
81.056	1.01671	1.00591	1.00485	1.02294	0.98858	1.00225	1.01736	1.0104	1.00587	1.00355	1.00692	1.00527		81.054	1.01087	1.00719	0.99991	1.01725	0.98597	0.98757	1.0085	1.00089	1.00057	1.00055	1.00083	1.00565
82.054	1.01427	1.00765	1.00072	1.02018	0.97492	1.00073	0.9966	1.00664	1.0082	1.00339	1.01885	1.00436		82.068	1.01287	1.00919	1.00203	1.02086	0.98746	0.9898	1.01219	1.0035	1.00275	1.0023	1.00362	1.00723
83.056	0.99018	1.00574	0.98778	0.99401	0.99784	0.99971	1.01854	0.99067	1.00178	1.0012	1.01384	0.98562		83.204	1.01385	1.00929	1.00216	1.0201	0.98723	0.99141	1.01305	1.00509	1.00252	1.00221	1.00379	1.00821
84.053	1.0018	1.00373	1.00256	0.98981	1.00443	0.99691	1.00406	1.00217	1.00322	1.00143	0.99884	0.99774		84.052	1.01015	1.00689	0.99963	1.01635	0.98475	0.98763	1.00878	1.00238	1.00023	1.00062	1.00081	1.00592
85.054	1.00176	1.00379	1.00324	0.99267	1	0.99625	1.00344	1.00248	1.00393	1.00187	1.00201	0.99781		85.052	1.00887	1.00569	1.00022	1.01306	0.98369	0.98662	1.00836	1.00103	0.99989	1.00037	0.99994	1.00474
86.053	1.00098	1.00381	1.00227	0.99154	0.99903	0.99552	1.00344	1.00185	1.00454	1.00168	1.00102	0.99819		86.198	1.01199	1.00799	1.00243	1.0167	0.98622	0.98963	1.01164	1.00427	1.00166	1.00205	1.00323	1.00759
87.053	0.99208	1.00494	0.98714	0.99649	0.99546	0.99732	1.0302	0.99112	0.99984	0.9994	0.99797	1.02352		87.054	1.00947	1.00573	0.99875	1.01586	0.98407	0.98596	1.00856	1.00191	0.99936	1.00025	1.00002	1.00492
88.052	1.01329	1.00689	1.00166	1.02078	0.97502	1.00023	1.00404	1.00631	1.00717	1.0018	1.01323	1.00277		88.055	1.01119	1.00742	1.00017	1.01663	0.98516	0.9879	1.01098	1.00233	0.99941	1.00094	1.00221	1.00494
89.055	1.01303	1.00354	1.00321	1.01849	0.98473	1.00027	1.0138	1.00804	1.00548	1.00168	1.00265	1.00334		89.194	1.01271	1.00858	1.00218	1.01725	0.98714	0.9902	1.01259	1.00383	1.002	1.00308	1.00298	1.00763
90.055	1.01237	1.005	1.00133	1.01863	0.97625	0.99971	1.00327	1.0065	1.00658	1.00157	1.0124	1.0029		90.054	1.01053	1.00746	1.00066	1.0157	0.98514	0.9871	1.01078	1.00163	1.00134	1.00097	1.00128	1.00603
91.054	0.9978	1.0064	0.98799	0.97799	0.99904	1.00157	1.03836	0.99533	1.00482	1.00065	0.982	0.99206		91.055	1.01003	1.0063	1.00002	1.01405	0.98371	0.98645	1.00969	1.00217	1.00077	1.00051	1.00161	1.00523
92.054	1.00114	0.99985	1.00321	0.97274	1.01862	0.99449	1.00046	0.9993	0.99913	1.00025	0.98505	0.99993		92.204	1.01123	1.00733	1.00168	1.01423	0.98507	0.98824	1.01033	1.00388	1.00164	1.00209	1.00213	1.00643
93.058	1.00382	1.00653	1.00409	0.99683	0.99804	0.99781	1.0056	1.0028	1.00648	1.00353	1.00605	0.99741		93.059	1.01149	1.00788	1.00092	1.01633	0.9858	0.98771	1.00981	1.0025	1.00111	1.00113	1.00159	1.00616
94.059	1.0035	1.00608	1.00356	0.99389	1.00167	0.99771	1.00532	1.00439	1.00438	1.00217	1.00315	0.99927		94.06	1.01067	1.00712	1.00011	1.01508	0.98443	0.987	1.00993	1.00247	1.00127	1.00108	1.00112	1.00605
95.057	0.9988	1.009	0.98922	1.00912	0.99575	1.00679	1.00446	0.9943	1.00372	1.00131	1.01203	0.98965		95.198	1.01039	1.00704	0.99993	1.01322	0.98435	0.98754	1.00947	1.00254	1.00293	1.00129	1.00087	1.00712
96.062	1.01265	1.00589	1.00103	1.01879	0.97572	1	1.00578	1.00596	1.00692	1.00166	1.01146	1.00365		96.062	1.00979	1.00605	0.99972	1.01269	0.98484	0.98626	1.00967	1.00191	1.00098	1.0006	1.00147	1.00532
97.063	1.01155	1.00299	1.00105	1.01406	0.98427	0.9985	1.01368	1.0082	1.00541	1.00201	1.0018	1.00294		97.062	1.01253	1.0086	1.00159	1.01678	0.98646	0.98765	1.01096	1.00285	1.00102	1.00129	1.00226	1.00652
98.066	1.01227	1.00337	1.0016	1.01514	0.98256	0.9981	1.01095	1.00813	1.00452	1.00224	1.00485	1.00301		98.194	1.01107	1.00748	1.00109	1.01338	0.98497	0.98776	1.00941	1.00303	1.00168	1.0012	1.00161	1.00652
99.067	1.00268	1.00725	0.99033	0.98891	1.00698	0.99786	1.00368	0.99813	1.00621	1.00131	0.9944	0.99555		99.069	1.00939	1.00689	1.00033	1.01283	0.98443	0.98681	1.00963	1.00215	1.00027	1.00039	1.00077	1.00489
100.065	1.00168	1.00051	1.00265	0.97542	1.01402	0.9937	0.99986	1.00082	1.00057	1.00108	0.98686	0.99794		100.068	1.00857	1.00653	0.99998	1.01092	0.98288	0.98545	1.00796	1.00091	1.00043	0.99982	0.99952	1.00567
101.072	1.00142	1.0061	1.00271	0.99189	0.99483	0.99441	1.00362	1.00173	1.00473	1.00277	1.00448	0.99591		101.205	1.01003	1.00742	0.99948	1.01218	0.98341	0.98719	1.00957	1.00299	1.0008	1.00127	1.00128	1.00556
102.069	1.00128	1.00269	1.00289	0.9805	1.00912	0.99404	1.00172	1.00175	1.00183	1.00182	0.99465	0.99965		102.072	1.00911	1.00634	0.99943	1.01239	0.98364	0.98497	1.00782	1.00079	0.99948	1.00037	1	1.00469
103.07	1.00678	1.00936	0.99211	0.99916	0.96256	0.98953	0.97318	0.99956	1.00708	1.00175	1.0051	0.9967		103.073	1.00975	1.00653	1	1.01207	0.98332	0.98575	1.01001	1.00196	1.00057	0.99963	1.00072	1.00532
104.075	1.01417	1.00636	1.00304	1.01969	0.98176	0.99923	1.01271	1.0086	1.00694	1.00212	1.00545	1.00381		104.2	1.00917	1.00664	0.99961	1.01122	0.98375	0.9863	1.00864	1.00261	1.00059	1.00044	1.00101	1.00534
105.054	1.01249	1.00392	1.0033	1.01537	0.98552	0.99775	1.01479	1.00855	1.00523	1.00254	1.00315	1.00212		105.075	1.00769	1.00527	0.99932	1.01073	0.98281	0.98495	1.00836	1.00133	0.99986	0.99982	0.9983	1.00449
106.053	1.01283	1.00466	1.00103	1.0161	0.98199	0.99833	1.0098	1.00748	1.00632	1.00187	1.00663	1.00277		106.053	1.00887	1.00594	0.99976	1.01087	0.98399	0.9855	1.00935	1.0014	1.00048	0.99982	1.00075	1.00383
107.052	1.0004	1.0061	0.98824	0.98639	1.00942	1.00549	1.00166	0.9967	1.00585	1.00074	0.99104	0.99356		107.196	1.00969	1.00706	0.99991	1.01071	0.98501	0.98567	1.00983	1.00243	1.00064	1.00092	1.00079	1.00587
108.053	1.0004	0.99835	1.00324	0.96574	1.02059	0.99191	0.99881	0.99885	0.99947	1.00005	0.97964	0.99909		108.053	1.00849	1.00624	0.99775	1.01101	0.98352	0.98472	1.00989	1.00133	0.99961	0.99979	0.99981	1.00425
109.052	1.00096	1.00587	1.00094	0.99144	0.99529	0.99406	1.00243	1.00243	1.00468	1.00173	1.00319	0.99546		109.053	1.00975	1.00683	0.9995	1.01197	0.98488	0.98488	1.01116	1.00212	1.00025	1.00064	1.00043	1.00421
110.053	1.00066	0.99746	1.00133	0.95536	1.03444	0.98974	0.99216	0.99708	0.99559	1.00032	0.97199	0.9983		110.206	1.01245	1.00877	1.00234	1.01487	0.98637	0.98833	1.01386	1.00395	1.00266	1.00258	1.00406	1.00792
111.053	1.00754	1.01038	0.99361	0.99792	0.96202	0.98924	0.97094	1.00103	1.00722	1.00196	1.00448	0.9969		111.053	1.00955	1.00632	0.9993	1.0114	0.98388	0.98507	1.01078	1.00028	1.00007	0.99995	1.00145	1.00443
112.054	1.01225	1.00472	1.00114	1.01648	0.97982	0.99768	1.0114	1.00689	1.00559	1.00124	1.00603	1.0019		112.053	1.01035	1.00771	1.00031	1.01393	0.98141	0.98613	1.00689	1.00308	1.00036	0.99995	1.0052	1.00545
113.055	1.01301	1.00239	1.0021	1.01359	0.98454	0.99779	1.01491	1.00734	1.00468	1.00205	1.00149	1.00241		113.2	1.01039	1.00736	0.99441	1.00159	0.97017	0.98018	0.97347	1.00469	1.00314	1.00041	1.01014	1.00652
114.052	1.01201	1.0043	1.00081	1.01329	0.97901	0.99666	1.00629	1.00682	1.00644	1.00242	1.00987	1.00108		114.056	0.98316	1.05158	0.99082	0.96898	1.01658	1.00232	0.99453	0.98464	1.03395	0.96893	1.01106	0.98089
115.053	0.99952	1.00532	0.98719	0.98273	1.00967	0.99316	1.00907	0.9961	1.00336	1.00014	0.98926	0.99168		115.054	0.9999	0.99652	1.00046	0.96249	1.0258	0.99267	0.99897	0.99732	0.99498	0.99878	0.97959	1.00229
116.054	0.99782	0.99735	1.00077	0.96285	1.01721	0.9893	0.99675	0.99773	0.99623	0.9991	0.9785	0.99673		116.211	1.00136	1.00647	1.00011	0.98957	0.99832	0.99588	1.00431	1.00035	1.00216	1.00189	1.00729	0.99904
117.051	0.99998	1.00413	1.00118	0.98868	0.99436	0.99264	1.00236	1.00126	1.00404	1.00106	1.0012	0.99531		117.052	1.00068	1.00584	0.99974	0.98985	0.99738	0.99381	1.00256	0.99855	1.00159	1.00101	1.00646	0.99689
118.054	0.99868	1.00424	0.99958	0.98746	0.99322	0.99099	1.00168	1.00077	1.00256	1.00099	1.00147	0.99325		118.053	1.00158	1.00639	0.99958	0.99116	0.99648	0.99483	1.00453	0.99862	1.00109	1.00129	1.00789	0.99722
119.053	1.0023	1.00638	1.00179	0.99142	0.99563	0.99447	1.00521	1.00252	1.00546	1.00235	1.00294	0.99573		119.208	1.00452	1.0083	1.00234	0.99523	0.99932	0.99742	1.00739	1.00124	1.00407	1.00292	1.01124	0.99976
120.052	1.00178	1.00644	1.00195	0.99124	0.99631	0.99451	1.00441	1.00306	1.00607	1.00279	1.0041	0.99757		120.052	1.00242	1.00691	1.00072	0.99311	0.99723	0.99548	1.005	0.99895	1.00216	1.00163	1.00983	0.99831
121.059	1.00016	1.00502	0.99996	0.98852	0.99419	0.99316	1.0037	1.0022	1.00534	1.00168	1.00214	0.99487

## Sheet: Figure 2F
Time (s)	Cell-1	Cell-2	Cell-3	Cell-4	Cell-5	Cell-6	Cell-7	Cell-8	Cell-9	Cell-10	Cell-11	Cell-12	Cell-13	Cell-14	Cell-15	Cell-16	Cell-17	Cell-18	Cell-19	Cell-20	Cell-21	Cell-22	Cell-23	Cell-24	Cell-25	Cell-26
0.056	1	1	1	1	1	1	1	1	1	1	1	1	1	1	1	1	1	1	1	1	1	1	1	1	1	1
2.059	0.99527	0.99781	0.99839	0.99486	0.99904	0.99615	1.00073	1.00119	1.00009	0.99909	0.99888	0.99777	1.00093	0.99489	0.99773	0.99344	0.99861	0.99984	0.9983	1.00287	1.00169	0.99993	0.9979	0.9969	0.99972	0.99585
4.092	1.00165	1.00109	0.99873	0.99591	1.00092	0.99487	1.00255	1.00462	1.00124	1.00062	0.99949	0.99868	1.00231	0.99858	1.00432	0.99781	0.99772	0.99998	0.99978	1.0037	1.00403	1.00273	0.99932	0.99682	1.00364	0.99519
6.069	0.99758	0.99884	1.00015	0.99781	1.00047	0.9906	0.99881	1.00369	0.99942	0.99891	0.99766	0.99545	1.00212	0.99429	0.99992	0.99543	0.99858	0.9965	0.99817	0.9994	1.00096	0.99917	0.99786	0.9952	0.9991	0.99214
8.067	0.99949	1.00206	0.99743	0.99669	0.99987	0.9893	1.00136	0.99978	0.99951	1.00102	0.99933	0.99524	0.99996	0.99589	0.99843	0.99276	0.99858	0.99504	1.00041	1.00118	1.00216	1.00241	0.99718	0.99467	1.00114	0.9917
10.089	0.99968	0.99739	0.99731	0.99508	0.99755	0.98671	0.99791	1.00026	0.99805	0.99736	0.99709	0.9951	1.0011	0.9944	0.99638	0.99034	0.99754	0.99154	0.99774	1.00041	1.00234	0.99857	0.99308	0.99036	0.99775	0.99134
12.074	0.99302	0.99531	0.99733	0.99021	0.99676	0.98161	0.9982	0.9986	0.9975	0.99618	0.99844	0.98864	0.99634	0.9901	0.99901	0.98728	0.99633	0.9889	0.99475	0.99818	0.99969	0.99504	0.99394	0.9875	0.99619	0.98963
14.056	0.99832	0.99607	0.99987	0.99288	0.99889	0.97681	1.00033	1.00317	1.0015	0.99958	0.99949	0.99201	1.00294	0.99571	0.9993	0.99404	0.99902	0.9915	0.99897	0.99721	1.00178	0.99955	0.99517	0.98949	1.00178	0.98923
16.048	0.99839	0.99809	0.99659	0.98981	0.99859	0.97705	0.99868	1.00127	0.99822	0.99614	0.99787	0.99197	1.00087	0.99398	0.99766	0.99059	0.99849	0.98987	0.9966	0.9962	0.99971	0.9968	0.99479	0.98533	0.99865	0.98889
18.087	0.99955	0.99762	0.99811	0.99386	0.99518	0.97813	0.99914	0.9997	0.99944	1.0008	0.99673	0.9891	1.00057	0.99411	1.00019	0.99262	0.99728	0.99143	0.9955	0.993	0.99831	1.0008	0.99071	0.98357	0.99931	0.98826
20.054	0.99745	0.99956	0.99864	0.99272	0.99763	0.97615	1	0.99931	0.99842	1	0.99601	0.98949	1.00061	0.9907	0.99905	0.98997	0.99851	0.99055	0.99718	0.99265	1.00129	0.99924	0.99604	0.98639	0.99775	0.99172
22.055	0.99699	0.99683	0.99557	0.98868	0.99697	0.97247	1.00128	0.99925	0.99897	0.99776	0.99663	0.9887	1.00097	0.99117	0.99773	0.99107	0.99756	0.99005	0.99561	0.99161	1.00022	0.99736	0.99293	0.98359	0.99691	0.98708
24.09	0.9944	0.99498	0.99877	0.99077	0.99761	0.97194	0.99595	0.99778	0.99707	0.99667	0.99481	0.98659	0.99824	0.98606	0.99586	0.98769	0.99577	0.98839	0.99505	0.98992	0.99942	0.99604	0.99157	0.98467	0.99726	0.9851
26.048	0.99722	0.99756	0.99712	0.9895	0.99846	0.97341	1.00018	1.00155	1.00105	0.99665	1.00112	0.99009	1.00273	0.99341	0.99814	0.98956	0.99928	0.99141	0.99355	0.99397	1.00241	0.99913	0.99382	0.98568	0.99676	0.98856
28.055	0.99408	0.99714	0.99591	0.99025	1	0.97027	0.99661	0.99991	0.99887	1.0004	0.99808	0.98829	0.99884	0.99154	0.99967	0.98991	0.9977	0.98999	0.99456	0.99308	1.00258	0.99763	0.99299	0.98382	0.99679	0.98898
30.098	0.99841	0.99834	0.99994	0.99229	0.99825	0.97034	1.00011	1.00069	1.00229	1.00084	0.99762	0.98713	1.00152	0.99335	0.99804	0.99229	0.99619	0.99067	0.99559	0.99068	1.00156	1.00083	0.99543	0.98224	0.99964	0.99134
32.128	0.99832	0.99964	0.99639	0.98858	0.99814	0.96952	1.00053	1.00151	1.00191	0.999	0.99833	0.98806	1.00091	0.99208	0.99777	0.99353	0.9981	0.98927	0.99568	0.99112	1.00123	0.99888	0.99763	0.98167	0.99831	0.99186
34.107	0.99741	0.99657	0.99767	0.98706	0.99582	0.96458	1.00092	1.00201	1.00062	0.99811	0.99648	0.98746	0.9993	0.99119	0.9976	0.98968	0.99529	0.98913	0.99327	0.98986	1.00303	0.99884	0.99729	0.98238	0.99456	0.98716
36.061	0.992	0.99392	0.99415	0.98794	0.99422	0.95996	0.99701	0.99717	0.99722	0.99418	0.99454	0.98442	0.99835	0.98532	0.99392	0.98445	0.99626	0.98557	0.99165	0.98837	0.99891	0.99484	0.99187	0.97792	0.99556	0.98716
38.063	0.99389	0.99767	0.99675	0.98991	0.99759	0.96092	0.99806	1.00026	0.99938	1.00151	0.99521	0.98633	0.99996	0.98684	0.99878	0.98834	0.99608	0.98843	0.99359	0.99068	1.00047	0.99752	0.99424	0.9797	0.99597	0.9894
40.062	0.99453	0.99582	0.99682	0.98894	0.9943	0.95925	0.99936	0.99774	0.99799	0.99771	0.99384	0.98053	0.99666	0.98565	0.99578	0.98614	0.99615	0.98458	0.99213	0.98746	0.99893	0.99821	0.99538	0.97581	0.99505	0.98472
42.068	0.99355	0.99556	0.9972	0.98565	0.9964	0.9613	0.99798	1.00127	0.99983	0.99845	0.995	0.98461	0.99985	0.98723	0.99686	0.98786	0.99666	0.986	0.99172	0.98893	0.99962	0.99808	0.995	0.97486	0.99548	0.98782
44.097	0.99597	0.99569	0.99567	0.98874	0.99326	0.95813	0.99641	0.99888	1.00203	0.99927	0.99561	0.98312	0.99795	0.98709	0.99787	0.98914	0.99615	0.98495	0.99352	0.98767	0.99931	0.99676	0.99505	0.97409	0.99606	0.98685
46.077	0.9945	0.99298	0.99425	0.98635	0.99465	0.95811	0.9976	0.99922	1.00045	0.99689	0.99365	0.9818	0.99898	0.98553	0.99644	0.98513	0.99526	0.98357	0.99118	0.98698	1.00071	0.99372	0.99058	0.97247	0.99503	0.9866
48.099	0.99537	0.99632	0.99529	0.98669	0.99759	0.95599	0.99813	1.00004	1.00028	0.99856	0.99256	0.98281	0.99761	0.98678	0.99617	0.98726	0.997	0.98587	0.99266	0.98665	1.00096	0.99598	0.99039	0.97249	0.99449	0.98687
50.079	0.98805	0.99083	0.99362	0.9833	0.99249	0.95294	0.99696	0.99771	0.99405	0.99218	0.99167	0.9784	0.9904	0.98119	0.99347	0.98139	0.99452	0.9825	0.98802	0.98327	0.99991	0.99139	0.98554	0.96575	0.99019	0.98502
52.093	0.99646	0.99697	0.99586	0.98443	0.99571	0.9591	0.99747	1.00116	1.00098	0.99807	0.99692	0.98378	0.99884	0.98807	0.9993	0.98666	0.99909	0.98517	0.99281	0.98845	1.00071	1.00009	0.99081	0.96806	0.99621	0.98847
54.053	0.99393	0.99624	0.99485	0.98714	0.99462	0.95976	0.99756	0.99858	1.00118	0.99751	0.99675	0.98173	0.99911	0.98493	0.99553	0.98658	0.99594	0.98484	0.9923	0.98523	1.00049	0.99593	0.98876	0.96872	0.99689	0.98613
56.053	0.99455	0.99405	0.99716	0.98663	0.99328	0.95443	0.99663	1.00032	1.00088	0.99785	0.99315	0.98039	0.99513	0.98735	0.99607	0.98484	0.99624	0.98563	0.99126	0.98717	0.99931	0.99412	0.99149	0.96631	0.99614	0.98757
58.06	0.99293	0.99374	0.99415	0.98346	0.99407	0.95538	0.99465	0.99873	0.99854	0.99609	0.99452	0.98177	0.99422	0.9797	0.99411	0.98594	0.99619	0.98359	0.98944	0.98457	0.9969	0.99589	0.9885	0.96218	0.99391	0.98474
60.094	0.99434	0.99594	0.99529	0.98489	0.99102	0.95683	0.99643	0.99722	0.99989	0.99769	0.99441	0.98128	0.99566	0.98189	0.99361	0.98937	0.99489	0.98478	0.99126	0.98463	0.99989	0.99586	0.98918	0.96595	0.99351	0.98683
62.046	0.99508	0.9947	0.99421	0.98808	0.99303	0.95457	0.99606	1.00011	1.00092	0.99605	0.99583	0.97768	0.99664	0.98413	0.99789	0.98474	0.99594	0.98384	0.99236	0.98618	0.99804	0.99531	0.98973	0.96401	0.99449	0.98752
64.056	0.9926	0.99231	0.99451	0.98435	0.99396	0.95536	0.99736	0.99821	1.00036	0.99671	0.99241	0.97921	0.9949	0.98331	0.99739	0.98242	0.99526	0.9841	0.99238	0.98481	0.99873	0.99564	0.98361	0.95951	0.99428	0.9848
66.061	0.99372	0.99405	0.9934	0.98581	0.99546	0.95575	0.99687	0.99845	0.99456	0.99549	0.99197	0.98093	0.99575	0.98191	0.99694	0.98412	0.99445	0.98589	0.99234	0.98515	0.999	0.99428	0.9878	0.95592	0.99398	0.98497
68.054	0.9885	0.98993	0.99315	0.981	0.9952	0.95162	0.99549	0.99599	0.99829	0.99403	0.99319	0.97919	0.99484	0.97774	0.99541	0.98354	0.99552	0.98386	0.99129	0.9819	1.00129	0.9947	0.98372	0.95793	0.99539	0.9863
70.111	0.99459	0.99283	0.99521	0.98389	0.99501	0.9552	0.99685	0.99972	0.9973	0.99591	0.99545	0.97873	0.99829	0.98269	0.99541	0.98492	0.99385	0.98464	0.98888	0.98364	1.00031	0.99439	0.98514	0.9569	0.99576	0.98735
72.11	0.99026	0.99386	0.9941	0.98047	0.99403	0.95428	0.99531	0.99786	0.99728	0.99609	0.99205	0.97795	0.99748	0.9813	0.99396	0.98197	0.99573	0.98346	0.98909	0.98329	0.99632	0.99325	0.98363	0.95582	0.99406	0.98341
74.113	0.99209	0.99018	0.99256	0.98358	0.99462	0.95343	0.99516	0.99633	0.99484	0.99665	0.99327	0.97844	0.99484	0.97974	0.99417	0.98377	0.99475	0.98174	0.98976	0.98302	1.00045	0.99515	0.98581	0.95357	0.99351	0.98575
76.068	0.99247	0.99193	0.99203	0.98226	0.99407	0.95237	0.99553	0.99722	0.99461	0.9958	0.99296	0.97826	0.996	0.97853	0.99483	0.98455	0.99389	0.98324	0.9887	0.98632	0.99668	0.99468	0.98677	0.95058	0.99263	0.98622
78.079	0.99003	0.99395	0.99118	0.98029	0.99396	0.95408	0.99296	0.99709	0.99758	0.99831	0.99477	0.9782	0.99867	0.98013	0.99471	0.98279	0.9944	0.98336	0.98989	0.98362	0.99817	0.99636	0.98399	0.95242	0.98963	0.98324
80.124	0.9927	0.99205	0.992	0.98212	0.99362	0.95239	0.99441	0.99698	0.99413	0.99405	0.99207	0.97662	0.99712	0.98019	0.99239	0.98099	0.99584	0.97961	0.99202	0.98207	0.99904	0.9951	0.98412	0.94989	0.99029	0.98476
82.063	0.992	0.99016	0.99368	0.98282	0.9943	0.95412	0.99538	0.99994	0.99606	0.99687	0.99433	0.97867	0.99831	0.97754	0.99442	0.97841	0.99761	0.98478	0.99131	0.98246	0.99873	0.99551	0.98588	0.94974	0.99355	0.98419
84.078	0.99546	0.99399	0.9941	0.98393	0.99266	0.95386	0.99613	0.99877	0.99655	0.99729	0.99209	0.9814	0.99858	0.98066	0.99884	0.98391	0.99677	0.98577	0.99015	0.98488	0.99873	0.99392	0.98518	0.94966	0.99385	0.98706
86.054	0.9913	0.99136	0.99302	0.9818	0.99211	0.95172	0.99379	0.99843	0.99835	0.99505	0.98986	0.97923	0.99535	0.97902	0.99436	0.98215	0.99459	0.98279	0.99025	0.98194	0.99724	0.9947	0.98537	0.94853	0.99265	0.98489
88.064	0.99308	0.99405	0.9954	0.98075	0.99177	0.95054	0.99401	0.99722	0.99598	0.995	0.99138	0.97911	0.99501	0.97904	0.99467	0.98306	0.99503	0.98305	0.99174	0.98232	0.99759	0.99396	0.98641	0.94942	0.99299	0.9855
90.102	0.99378	0.99121	0.99472	0.98148	0.99294	0.9541	0.99307	0.99327	0.99527	0.99671	0.99127	0.9764	0.99583	0.97822	0.9901	0.98257	0.99529	0.98478	0.98819	0.98366	0.99766	0.99354	0.98446	0.949	0.99104	0.98708
92.09	0.99251	0.99012	0.99063	0.97939	0.99098	0.94987	0.99364	0.99342	0.99272	0.99631	0.98937	0.9794	0.9915	0.97801	0.99194	0.9818	0.99252	0.98264	0.98978	0.98184	0.99842	0.99408	0.98241	0.94614	0.9892	0.98417
94.067	0.99546	0.99361	0.99209	0.98001	0.99202	0.95459	0.99474	0.99726	0.99578	0.99531	0.99135	0.97846	0.99401	0.97894	0.99607	0.98445	0.9958	0.98474	0.98997	0.98324	0.99574	0.99316	0.98255	0.94616	0.98912	0.98523
96.098	0.99217	0.99132	0.99092	0.98033	0.99332	0.95339	0.99331	0.99733	0.99324	0.99536	0.99152	0.97859	0.99501	0.97711	0.99409	0.98406	0.99489	0.98394	0.98969	0.98159	1.00009	0.99305	0.98402	0.94575	0.99301	0.98438
98.099	0.99376	0.98917	0.9902	0.98288	0.99064	0.95396	0.99335	0.99487	0.99285	0.99505	0.99306	0.97698	0.99467	0.97649	0.99539	0.97938	0.99522	0.98268	0.98812	0.98446	0.9969	0.99459	0.98344	0.94559	0.99304	0.98674
100.103	0.98765	0.98783	0.99139	0.97927	0.99236	0.95247	0.99525	0.99543	0.99334	0.99396	0.98739	0.97505	0.99338	0.97735	0.99194	0.97878	0.99306	0.98237	0.98771	0.98136	0.99737	0.99191	0.9827	0.94389	0.98982	0.98405
102.059	0.98971	0.99079	0.98848	0.97945	0.99021	0.95084	0.99452	0.99491	0.99129	0.99525	0.98889	0.97573	0.99556	0.9783	0.9901	0.98013	0.99517	0.98561	0.98799	0.98087	0.99661	0.99329	0.98152	0.94397	0.98974	0.98388
104.058	0.99119	0.99111	0.9912	0.97847	0.99305	0.95097	0.99329	0.99538	0.993	0.99522	0.99081	0.97563	0.99323	0.97491	0.9932	0.97884	0.99482	0.98585	0.98782	0.98194	0.99833	0.99515	0.98124	0.94511	0.99106	0.98211
106.069	0.99173	0.98684	0.98884	0.97823	0.98846	0.94942	0.99084	0.99519	0.99022	0.99369	0.98857	0.97712	0.99293	0.97485	0.98921	0.9764	0.99401	0.9819	0.98666	0.97984	0.99559	0.99367	0.9784	0.94561	0.98732	0.97987
108.068	0.99081	0.99052	0.98935	0.97979	0.99059	0.95115	0.99294	0.99312	0.99139	0.99369	0.98956	0.97675	0.99401	0.97479	0.99096	0.98192	0.99487	0.98279	0.98748	0.97977	0.99842	0.99043	0.97997	0.94482	0.9889	0.98183
110.067	0.99109	0.99184	0.99124	0.97803	0.99345	0.95194	0.99384	0.99629	0.99356	0.99423	0.99319	0.97658	0.99456	0.97883	0.99405	0.9831	0.99259	0.98433	0.9884	0.98234	0.99759	0.9932	0.98156	0.94458	0.99154	0.98426
112.071	0.9875	0.99004	0.98855	0.9758	0.9897	0.95166	0.99056	0.99299	0.9921	0.99387	0.98899	0.9788	0.99439	0.97553	0.99123	0.98035	0.99522	0.98227	0.98668	0.98017	0.99514	0.99356	0.97874	0.9427	0.98789	0.97939
114.053	0.99183	0.9906	0.99039	0.98053	0.99239	0.95298	0.99084	0.99808	0.99105	0.9952	0.98973	0.9782	0.99606	0.97678	0.99237	0.98217	0.99378	0.98946	0.9887	0.98165	0.99617	0.99499	0.98084	0.94306	0.99147	0.98118
116.053	0.98763	0.98627	0.98874	0.97895	0.9885	0.95068	0.99232	0.9926	0.99294	0.99403	0.98834	0.97271	0.99046	0.97428	0.98687	0.97706	0.9942	0.98225	0.98408	0.97965	0.99427	0.99417	0.97946	0.9411	0.98629	0.98185
118.075	0.98977	0.98926	0.98814	0.97851	0.99076	0.95137	0.99452	0.99424	0.99208	0.99671	0.9903	0.97768	0.99025	0.97343	0.99109	0.98008	0.9945	0.98293	0.9875	0.98054	0.99581	0.99227	0.97925	0.94351	0.98817	0.98289
120.055	0.99291	0.99006	0.9913	0.98234	0.99079	0.95036	0.99263	0.99439	0.99172	0.99305	0.99184	0.97563	0.9913	0.97647	0.99241	0.98037	0.99348	0.98155	0.98767	0.98072	0.99688	0.98842	0.982	0.94245	0.98693	0.98147
122.085	0.98982	0.98798	0.98848	0.97969	0.99249	0.94859	0.99351	0.99519	0.99182	0.99234	0.99076	0.97627	0.99228	0.97181	0.99063	0.9775	0.99331	0.98332	0.9867	0.97992	0.99693	0.99365	0.97819	0.94209	0.98873	0.98067
124.089	0.99081	0.98879	0.98884	0.97417	0.98852	0.9493	0.99252	0.99338	0.99202	0.99216	0.98762	0.9771	0.98889	0.97282	0.99136	0.977	0.99338	0.98268	0.98442	0.98008	0.99425	0.9897	0.9766	0.94075	0.98927	0.98261
126.053	0.98816	0.98753	0.98734	0.97688	0.98831	0.94956	0.99243	0.99157	0.99086	0.99374	0.98575	0.97654	0.99196	0.97206	0.98842	0.97857	0.99345	0.9848	0.98259	0.97794	0.99476	0.99021	0.97692	0.93804	0.98689	0.98063
128.093	0.98708	0.98667	0.98617	0.97833	0.99119	0.94663	0.99115	0.99308	0.99043	0.99032	0.98954	0.97476	0.98908	0.97222	0.98687	0.97777	0.99227	0.98581	0.98569	0.97849	0.99759	0.98894	0.97807	0.94203	0.98877	0.9816
130.19	0.98878	0.98972	0.98708	0.98087	0.99079	0.94848	0.99239	0.99217	0.99161	0.9958	0.98807	0.97857	0.99346	0.97382	0.99204	0.97971	0.99373	0.98709	0.98743	0.97922	0.99784	0.99269	0.9805	0.9432	0.99057	0.98107
132.056	0.99139	0.99062	0.98959	0.97859	0.98991	0.94989	0.99225	0.99443	0.9927	0.9934	0.98923	0.9783	0.99365	0.97298	0.99394	0.97783	0.99619	0.98678	0.98873	0.98021	0.99659	0.99184	0.97997	0.94164	0.99175	0.98057
134.053	0.98918	0.9876	0.98755	0.97799	0.98855	0.94928	0.99263	0.99409	0.99411	0.99418	0.98935	0.9753	0.99456	0.97093	0.99161	0.97634	0.99561	0.98649	0.98343	0.97998	0.9963	0.9924	0.97824	0.93941	0.98824	0.98204
136.073	0.98822	0.9873	0.9873	0.97981	0.99057	0.94757	0.99285	0.9939	0.99032	0.99389	0.99055	0.97555	0.99126	0.97122	0.9897	0.97795	0.99296	0.98602	0.98485	0.97924	0.99617	0.98793	0.97934	0.94014	0.98869	0.98234
138.112	0.98869	0.98762	0.98791	0.97754	0.9917	0.94643	0.99452	0.99377	0.99035	0.99174	0.9872	0.97609	0.99092	0.97376	0.9907	0.97649	0.99382	0.98301	0.98427	0.97909	0.99635	0.98876	0.97735	0.94227	0.98789	0.98145
140.062	0.98952	0.98837	0.98899	0.97809	0.99194	0.94879	0.99368	0.99521	0.99146	0.99225	0.98973	0.97784	0.99196	0.97584	0.99266	0.97711	0.99582	0.98412	0.98388	0.98015	0.99679	0.9928	0.97902	0.94424	0.99141	0.9808
142.113	0.99011	0.98964	0.9888	0.9775	0.98987	0.95042	0.99177	0.9962	0.99221	0.99443	0.98927	0.97501	0.99241	0.97198	0.99316	0.97924	0.99566	0.98742	0.9881	0.98072	0.99684	0.99113	0.97798	0.9412	0.99141	0.98166
144.116	0.98602	0.98739	0.98727	0.97658	0.99012	0.94675	0.99274	0.99286	0.99176	0.99116	0.98982	0.97652	0.99067	0.97212	0.99057	0.97543	0.99357	0.98305	0.98322	0.98021	0.99546	0.98918	0.97788	0.9415	0.98635	0.98057
146.069	0.99115	0.98861	0.99056	0.98116	0.98985	0.94838	0.99316	0.99597	0.99371	0.99509	0.9899	0.97803	0.99232	0.97674	0.99119	0.9811	0.99475	0.98303	0.98705	0.98114	0.99753	0.99001	0.97754	0.9429	0.98999	0.98124
148.192	0.99115	0.98732	0.99113	0.97584	0.9891	0.94956	0.99461	0.99271	0.99251	0.99407	0.991	0.97588	0.9934	0.97286	0.99078	0.97853	0.99522	0.98408	0.98432	0.97787	0.99766	0.99001	0.97682	0.94124	0.98944	0.98105
150.074	0.9875	0.98776	0.98827	0.97596	0.98985	0.94743	0.99179	0.99573	0.99043	0.99351	0.9903	0.97509	0.99054	0.97161	0.9914	0.97694	0.99491	0.98003	0.98552	0.97913	0.99628	0.99142	0.9762	0.9415	0.99184	0.98063
152.099	0.99151	0.98734	0.99022	0.97955	0.98812	0.94983	0.99377	0.99137	0.99131	0.99449	0.99079	0.97594	0.99236	0.97323	0.98813	0.97837	0.99461	0.98099	0.98522	0.97979	0.99726	0.99282	0.97843	0.94296	0.99038	0.98236
154.084	0.98774	0.98814	0.98891	0.97817	0.98925	0.94637	0.99084	0.99116	0.99103	0.99351	0.99081	0.97451	0.99266	0.97214	0.9883	0.97833	0.99264	0.97951	0.98449	0.97878	0.99748	0.98932	0.9754	0.94221	0.98997	0.98221
156.058	0.98929	0.98844	0.98842	0.97925	0.99019	0.94995	0.99331	0.99346	0.99161	0.99294	0.98937	0.97702	0.99323	0.97298	0.99092	0.97926	0.9935	0.98309	0.98584	0.97917	0.99813	0.99162	0.9797	0.9414	0.9913	0.98247
158.048	0.98922	0.98701	0.9888	0.97758	0.98831	0.94787	0.99278	0.99195	0.99035	0.99132	0.99062	0.97447	0.98972	0.96961	0.98991	0.97899	0.99348	0.98066	0.9855	0.97903	0.998	0.98945	0.97536	0.94112	0.98789	0.98067
160.097	0.99141	0.9889	0.98744	0.97586	0.9891	0.94934	0.99106	0.99543	0.99142	0.99236	0.98868	0.97536	0.99219	0.97335	0.99262	0.97998	0.99401	0.98244	0.98425	0.98174	0.99646	0.99144	0.97745	0.94213	0.99126	0.98316
162.11	0.99143	0.98541	0.98539	0.97644	0.98801	0.94637	0.99184	0.99167	0.99069	0.99223	0.98695	0.97609	0.99044	0.97154	0.9889	0.97694	0.99547	0.98112	0.98436	0.9774	0.99499	0.99119	0.97855	0.94158	0.98875	0.98154
164.101	0.9909	0.98819	0.98753	0.97516	0.98995	0.94818	0.993	0.99167	0.99071	0.99271	0.98788	0.97569	0.99001	0.97175	0.99012	0.97826	0.99382	0.98091	0.98535	0.97924	0.9963	0.99099	0.97976	0.94012	0.98815	0.98158
166.097	0.9926	0.98917	0.98937	0.97654	0.9891	0.94533	0.993	0.99221	0.99262	0.99109	0.99123	0.97466	0.99238	0.97074	0.99156	0.97717	0.99503	0.98099	0.98395	0.9788	0.99813	0.98797	0.97876	0.94209	0.98963	0.98236
168.1	0.99885	0.9864	0.98647	0.97943	0.98769	0.94574	0.99309	0.99187	0.99037	0.99356	0.98847	0.9754	0.98985	0.97276	0.98807	0.97611	0.99199	0.98276	0.98688	0.97858	0.99612	0.99227	0.97912	0.9429	0.9877	0.98175
170.107	1.00267	0.98718	0.98857	0.9766	0.99019	0.94814	0.99377	0.99372	0.99285	0.99411	0.99079	0.97724	0.99323	0.97177	0.99134	0.97851	0.99563	0.98384	0.98625	0.98033	0.99873	0.99222	0.98169	0.94172	0.99014	0.98299
172.11	0.999	0.98787	0.98753	0.97987	0.98776	0.94934	0.99318	0.99167	0.98979	0.9908	0.99093	0.97367	0.98875	0.97208	0.9879	0.97504	0.99222	0.98068	0.98782	0.97907	0.99597	0.99177	0.97798	0.93587	0.98967	0.98048
174.081	1.00051	0.98638	0.98893	0.9755	0.99143	0.9481	0.9928	0.99118	0.98992	0.99203	0.98834	0.97747	0.99302	0.97103	0.99008	0.97915	0.99352	0.9791	0.98444	0.9805	0.99902	0.99021	0.97826	0.94249	0.98991	0.98445
176.066	1.00187	0.98823	0.98747	0.97686	0.98838	0.94527	0.99269	0.99249	0.99125	0.99429	0.99142	0.97664	0.99241	0.97294	0.989	0.97922	0.99308	0.98427	0.9878	0.97829	0.99773	0.98929	0.97703	0.94016	0.98841	0.98228
178.206	0.99665	0.98768	--	--	--	--	--	--	--	--	--	--	--	--	0.98784	0.97587	0.9928	0.98931	0.98965	0.97866	0.99512	0.99267	0.97732	0.93792	0.98931	0.98118
180.098	--	--	--	--	--	--	--	--	--	--	--	--	--	--	--	--	--	--	--	--	--	--	--	--	--	--
182.072	--	--	--	--	--	--	--	--	--	--	--	--	--	--	--	--	--	--	--	--	--	--	--	--	--	--
184.097	--	--	--	--	--	--	--	--	--	--	--	--	--	--	--	--	--	--	--	--	--	--	--	--	--	--
186.047	--	--	--	--	--	--	--	--	--	--	--	--	--	--	--	--	--	--	--	--	--	--	--	--	--	--
188.08	--	--	--	--	--	--	--	--	--	--	--	--	--	--	--	--	--	--	--	--	--	--	--	--	--	--
190.101	--	--	--	--	--	--	--	--	--	--	--	--	--	--	--	--	--	--	--	--	--	--	--	--	--	--
192.051	--	--	--	--	--	--	--	--	--	--	--	--	--	--	--	--	--	--	--	--	--	--	--	--	--	--
194.093	--	--	--	--	--	--	--	--	--	--	--	--	--	--	--	--	--	--	--	--	--	--	--	--	--	--
196.097	--	--	--	--	--	--	--	--	--	--	--	--	--	--	--	--	--	--	--	--	--	--	--	--	--	--
198.055	--	--	--	--	--	--	--	--	--	--	--	--	--	--	--	--	--	--	--	--	--	--	--	--	--	--
200.102	--	--	--	--	--	--	--	--	--	--	--	--	--	--	--	--	--	--	--	--	--	--	--	--	--	--
202.199	--	--	--	--	--	--	--	--	--	--	--	--	--	--	--	--	--	--	--	--	--	--	--	--	--	--
204.059	--	--	--	--	--	--	--	--	--	--	--	--	--	--	--	--	--	--	--	--	--	--	--	--	--	--
206.057	--	--	--	--	--	--	--	--	--	--	--	--	--	--	--	--	--	--	--	--	--	--	--	--	--	--
208.204	--	--	--	--	--	--	--	--	--	--	--	--	--	--	--	--	--	--	--	--	--	--	--	--	--	--
210.065	--	--	--	--	--	--	--	--	--	--	--	--	--	--	--	--	--	--	--	--	--	--	--	--	--	--
212.065	--	--	--	--	--	--	--	--	--	--	--	--	--	--	--	--	--	--	--	--	--	--	--	--	--	--
214.067	--	--	--	--	--	--	--	--	--	--	--	--	--	--	--	--	--	--	--	--	--	--	--	--	--	--
216.074	--	--	--	--	--	--	--	--	--	--	--	--	--	--	--	--	--	--	--	--	--	--	--	--	--	--
218.078	--	--	--	--	--	--	--	--	--	--	--	--	--	--	--	--	--	--	--	--	--	--	--	--	--	--
220.097	--	--	--	--	--	--	--	--	--	--	--	--	--	--	--	--	--	--	--	--	--	--	--	--	--	--
222.095	--	--	--	--	--	--	--	--	--	--	--	--	--	--	--	--	--	--	--	--	--	--	--	--	--	--
224.093	--	--	--	--	--	--	--	--	--	--	--	--	--	--	--	--	--	--	--	--	--	--	--	--	--	--
226.097	--	--	--	--	--	--	--	--	--	--	--	--	--	--	--	--	--	--	--	--	--	--	--	--	--	--
228.087	--	--	--	--	--	--	--	--	--	--	--	--	--	--	--	--	--	--	--	--	--	--	--	--	--	--
230.097	--	--	--	--	--	--	--	--	--	--	--	--	--	--	--	--	--	--	--	--	--	--	--	--	--	--
232.056	--	--	--	--	--	--	--	--	--	--	--	--	--	--	--	--	--	--	--	--	--	--	--	--	--	--
234.051	--	--	--	--	--	--	--	--	--	--	--	--	--	--	--	--	--	--	--	--	--	--	--	--	--	--
236.055	--	--	--	--	--	--	--	--	--	--	--	--	--	--	--	--	--	--	--	--	--	--	--	--	--	--
238.057	--	--	--	--	--	--	--	--	--	--	--	--	--	--	--	--	--	--	--	--	--	--	--	--	--	--
240.109	--	--	--	--	--	--	--	--	--	--	--	--	--	--	--	--	--	--	--	--	--	--	--	--	--	--
242.114	--	--	--	--	--	--	--	--	--	--	--	--	--	--	--	--	--	--	--	--	--	--	--	--	--	--
244.114	--	--	--	--	--	--	--	--	--	--	--	--	--	--	--	--	--	--	--	--	--	--	--	--	--	--
246.092	--	--	--	--	--	--	--	--	--	--	--	--	--	--	--	--	--	--	--	--	--	--	--	--	--	--
248.069	--	--	--	--	--	--	--	--	--	--	--	--	--	--	--	--	--	--	--	--	--	--	--	--	--	--
250.104	--	--	--	--	--	--	--	--	--	--	--	--	--	--	--	--	--	--	--	--	--	--	--	--	--	--
252.076	--	--	--	--	--	--	--	--	--	--	--	--	--	--	--	--	--	--	--	--	--	--	--	--	--	--
254.128	--	--	--	--	--	--	--	--	--	--	--	--	--	--	--	--	--	--	--	--	--	--	--	--	--	--
256.105	--	--	--	--	--	--	--	--	--	--	--	--	--	--	--	--	--	--	--	--	--	--	--	--	--	--
258.086	--	--	--	--	--	--	--	--	--	--	--	--	--	--	--	--	--	--	--	--	--	--	--	--	--	--
260.062	--	--	--	--	--	--	--	--	--	--	--	--	--	--	--	--	--	--	--	--	--	--	--	--	--	--
262.228	--	--	--	--	--	--	--	--	--	--	--	--	--	--	--	--	--	--	--	--	--	--	--	--	--	--
264.093	--	--	--	--	--	--	--	--	--	--	--	--	--	--	--	--	--	--	--	--	--	--	--	--	--	--
266.096	--	--	--	--	--	--	--	--	--	--	--	--	--	--	--	--	--	--	--	--	--	--	--	--	--	--
268.054	--	--	--	--	--	--	--	--	--	--	--	--	--	--	--	--	--	--	--	--	--	--	--	--	--	--
270.058	--	--	--	--	--	--	--	--	--	--	--	--	--	--	--	--	--	--	--	--	--	--	--	--	--	--
272.077	--	--	--	--	--	--	--	--	--	--	--	--	--	--	--	--	--	--	--	--	--	--	--	--	--	--
274.109	--	--	--	--	--	--	--	--	--	--	--	--	--	--	--	--	--	--	--	--	--	--	--	--	--	--
276.111	--	--	--	--	--	--	--	--	--	--	--	--	--	--	--	--	--	--	--	--	--	--	--	--	--	--
278.064	--	--	--	--	--	--	--	--	--	--	--	--	--	--	--	--	--	--	--	--	--	--	--	--	--	--
280.229	--	--	--	--	--	--	--	--	--	--	--	--	--	--	--	--	--	--	--	--	--	--	--	--	--	--
282.068	--	--	--	--	--	--	--	--	--	--	--	--	--	--	--	--	--	--	--	--	--	--	--	--	--	--
284.046	--	--	--	--	--	--	--	--	--	--	--	--	--	--	--	--	--	--	--	--	--	--	--	--	--	--
286.075	--	--	--	--	--	--	--	--	--	--	--	--	--	--	--	--	--	--	--	--	--	--	--	--	--	--
288.055	--	--	--	--	--	--	--	--	--	--	--	--	--	--	--	--	--	--	--	--	--	--	--	--	--	--
290.056	--	--	--	--	--	--	--	--	--	--	--	--	--	--	--	--	--	--	--	--	--	--	--	--	--	--
292.112	--	--	--	--	--	--	--	--	--	--	--	--	--	--	--	--	--	--	--	--	--	--	--	--	--	--
294.088	--	--	--	--	--	--	--	--	--	--	--	--	--	--	--	--	--	--	--	--	--	--	--	--	--	--
296.053	--	--	--	--	--	--	--	--	--	--	--	--	--	--	--	--	--	--	--	--	--	--	--	--	--	--
298.231	--	--	--	--	--	--	--	--	--	--	--	--	--	--	--	--	--	--	--	--	--	--	--	--	--	--
300.095	--	--	--	--	--	--	--	--	--	--	--	--	--	--	--	--	--	--	--	--	--	--	--	--	--	--
302.055	--	--	--	--	--	--	--	--	--	--	--	--	--	--	--	--	--	--	--	--	--	--	--	--	--	--
304.071	--	--	--	--	--	--	--	--	--	--	--	--	--	--	--	--	--	--	--	--	--	--	--	--	--	--
306.076	--	--	--	--	--	--	--	--	--	--	--	--	--	--	--	--	--	--	--	--	--	--	--	--	--	--
308.055	--	--	--	--	--	--	--	--	--	--	--	--	--	--	--	--	--	--	--	--	--	--	--	--	--	--
310.059	--	--	--	--	--	--	--	--	--	--	--	--	--	--	--	--	--	--	--	--	--	--	--	--	--	--
312.063	--	--	--	--	--	--	--	--	--	--	--	--	--	--	--	--	--	--	--	--	--	--	--	--	--	--
314.068	--	--	--	--	--	--	--	--	--	--	--	--	--	--	--	--	--	--	--	--	--	--	--	--	--	--
316.067	--	--	--	--	--	--	--	--	--	--	--	--	--	--	--	--	--	--	--	--	--	--	--	--	--	--
318.094	--	--	--	--	--	--	--	--	--	--	--	--	--	--	--	--	--	--	--	--	--	--	--	--	--	--
320.092	--	--	--	--	--	--	--	--	--	--	--	--	--	--	--	--	--	--	--	--	--	--	--	--	--	--
322.24	--	--	--	--	--	--	--	--	--	--	--	--	--	--	--	--	--	--	--	--	--	--	--	--	--	--
324.092	--	--	--	--	--	--	--	--	--	--	--	--	--	--	--	--	--	--	--	--	--	--	--	--	--	--
326.055	--	--	--	--	--	--	--	--	--	--	--	--	--	--	--	--	--	--	--	--	--	--	--	--	--	--
328.053	--	--	--	--	--	--	--	--	--	--	--	--	--	--	--	--	--	--	--	--	--	--	--	--	--	--
330.094	--	--	--	--	--	--	--	--	--	--	--	--	--	--	--	--	--	--	--	--	--	--	--	--	--	--
332.145	--	--	--	--	--	--	--	--	--	--	--	--	--	--	--	--	--	--	--	--	--	--	--	--	--	--
334.237	--	--	--	--	--	--	--	--	--	--	--	--	--	--	--	--	--	--	--	--	--	--	--	--	--	--
336.053	--	--	--	--	--	--	--	--	--	--	--	--	--	--	--	--	--	--	--	--	--	--	--	--	--	--
338.056	--	--	--	--	--	--	--	--	--	--	--	--	--	--	--	--	--	--	--	--	--	--	--	--	--	--
340.055	--	--	--	--	--	--	--	--	--	--	--	--	--	--	--	--	--	--	--	--	--	--	--	--	--	--
342.055	--	--	--	--	--	--	--	--	--	--	--	--	--	--	--	--	--	--	--	--	--	--	--	--	--	--
344.079	--	--	--	--	--	--	--	--	--	--	--	--	--	--	--	--	--	--	--	--	--	--	--	--	--	--
346.063	--	--	--	--	--	--	--	--	--	--	--	--	--	--	--	--	--	--	--	--	--	--	--	--	--	--
348.117	--	--	--	--	--	--	--	--	--	--	--	--	--	--	--	--	--	--	--	--	--	--	--	--	--	--
350.071	--	--	--	--	--	--	--	--	--	--	--	--	--	--	--	--	--	--	--	--	--	--	--	--	--	--
352.132	--	--	--	--	--	--	--	--	--	--	--	--	--	--	--	--	--	--	--	--	--	--	--	--	--	--
354.093	--	--	--	--	--	--	--	--	--	--	--	--	--	--	--	--	--	--	--	--	--	--	--	--	--	--
356.047	--	--	--	--	--	--	--	--	--	--	--	--	--	--	--	--	--	--	--	--	--	--	--	--	--	--
358.13	1.01208	0.99351	0.99513	0.9787	1.0519	0.99882	0.99812	0.99063	1.01174	1.00012	0.97541	0.94799	1.50744	1.02466	0.95158	1.03339	1.00109	1.01395	0.99342	1.02469	0.99927	1.0033	1.00615	0.98329	0.99979	1.01271
360.054	1.01341	0.98922	0.9903	0.98331	1.03304	0.99555	0.99799	0.98602	1.0087	0.99808	0.97019	0.94306	1.42731	1.01741	0.94338	1.01984	0.99769	1.01388	0.99175	1.01344	0.99701	0.9985	1.00743	0.97976	0.99725	1.00422
362.047	1.01948	0.99067	0.99019	0.98517	1.02012	0.99799	1.00102	0.98558	1.01029	1.00014	0.96956	0.94279	1.34225	1.01475	0.94607	1.01748	1.00283	1.00897	0.9906	1.01019	0.9994	0.99893	1.00241	0.98132	0.99201	1.0031
364.25	1.01291	0.98571	0.98582	0.98866	1.01006	0.99344	0.99744	0.98311	1.00715	0.99713	0.96699	0.93809	1.23267	1.0009	0.94634	1.01474	1.00222	1.01357	0.98836	0.99557	0.99886	0.99771	1.00605	0.97945	0.99023	0.99771
366.099	1.01021	0.98686	0.98085	0.9906	1.00711	0.99363	0.9954	0.98325	1.01689	0.9966	0.96668	0.94009	1.14049	0.99965	0.95333	1.0192	1.00262	1.01465	0.99122	0.98842	0.99919	0.99765	1.01092	0.98188	0.99555	0.99692
368.098	1.00521	1.00061	0.98034	0.9912	1.01063	0.9973	0.99259	0.98057	1.06144	0.99951	0.96501	0.93468	1.07238	0.99582	0.94983	1.03003	1.00331	1.01316	0.98915	0.98484	1.00006	1.00105	1.01082	0.98418	0.9966	0.99436
370.069	1.01171	1.00498	0.98162	0.99202	1.01725	0.99014	0.99378	0.98103	1.45558	0.99476	0.9678	0.93359	1.03381	0.99456	0.95023	1.03586	1.00139	1.01277	0.98836	0.98431	0.99859	1.00123	1.01263	0.98116	0.99224	0.99147
372.102	1.00285	0.99524	0.98546	0.9923	1.03428	0.99368	0.99638	0.98137	1.57309	0.99598	0.96954	0.92757	1.01201	0.99001	0.94899	1.05899	1.00198	1.01194	0.99622	0.98431	0.99985	1.00255	1.01006	0.98041	0.99756	0.99085
374.055	1.0054	0.99221	0.97919	0.99073	1.07152	0.99422	0.99406	0.97735	1.54436	0.99557	0.96742	0.92537	1.0033	0.98597	0.94754	1.07297	0.99808	1.00996	0.99145	0.98261	0.99969	0.99939	0.99949	0.97889	0.99642	0.98905
376.107	1.00678	0.99208	0.98548	0.99848	1.1863	0.99695	0.99759	0.98006	1.50201	0.99567	0.96773	0.93309	1.00064	0.9875	0.95762	1.14297	0.99636	1.01059	0.99365	0.98569	1.00129	0.99792	0.99447	0.98247	0.99176	0.9884
378.06	1.00242	0.98879	0.98651	1.01091	1.25383	0.99817	0.99664	0.9822	1.43542	0.99647	0.96856	0.93376	0.99668	0.98241	0.95812	1.31366	0.99603	1.00751	0.99709	0.9831	1.00054	0.99796	0.99187	0.98034	0.99273	0.98934
380.062	1.00602	0.99381	0.98442	1.00354	1.23041	0.99536	0.99842	0.98036	1.37555	0.99858	0.97131	0.936	0.99793	0.98166	0.95503	1.71598	0.99505	1.00642	1.00932	0.98504	0.99946	1.00328	0.9954	0.98356	0.9953	0.99172
382.066	1.00417	0.99152	0.98005	0.99245	1.17501	0.99003	0.99521	0.98297	1.29852	0.99534	0.9691	0.93122	0.99632	0.97408	0.96488	1.75188	0.99366	1.00552	1.00234	0.97932	1.0015	1.0016	0.99779	0.97824	0.99658	0.99167
384.066	1.00102	0.98996	0.98123	0.99008	1.13168	0.99147	0.9921	0.9805	1.22031	0.99386	0.97089	0.93463	0.99506	0.97505	0.98097	1.67264	0.99368	1.00334	1.00439	0.97471	0.99969	1.00047	0.99589	0.97545	0.99542	0.99188
386.07	1.00693	0.9866	0.9771	0.98158	1.11204	0.99442	0.9949	0.98111	1.14394	0.99485	0.96998	0.93327	0.99602	0.97242	0.99797	1.57105	0.99346	0.99521	1.0005	0.97369	0.9995	1.00026	0.99078	0.97354	0.99381	0.991
388.075	1.00295	0.99398	0.97798	0.97837	1.07533	0.99163	1.00158	0.9823	1.07737	0.99458	0.96703	0.93585	0.99385	0.96792	0.99061	1.42123	0.99359	0.99305	1.00389	0.97619	1.00094	1.00002	0.99796	0.97487	0.99205	0.99066
390.079	1.00451	0.99366	0.9767	0.97379	1.03706	0.99252	0.99869	0.98218	1.04107	0.99732	0.96416	0.93394	0.99129	0.96686	0.99437	1.28563	0.99385	0.98622	0.99944	0.97249	0.99771	0.99646	0.99948	0.97041	0.99294	0.99259
392.098	1.00595	0.99279	0.97513	0.96923	1.0289	0.99012	0.99902	0.98226	1.02028	0.99664	0.96538	0.93549	0.99487	0.96375	0.99469	1.1557	0.99732	0.99077	0.99549	0.97097	0.99773	0.99571	1.00551	0.972	0.99147	0.99258
394.096	1.00625	0.98704	0.97069	0.97205	0.99585	0.99067	0.99861	0.98038	1.01001	0.99468	0.96282	0.93544	0.99327	0.95799	0.99424	1.06936	0.99571	0.98595	0.98725	0.96943	0.99619	0.99436	1.01782	0.96889	0.99586	0.98432
396.089	1.00614	0.98849	0.96952	0.9757	0.9806	0.98999	1.00201	0.98101	1.00613	0.9961	0.96254	0.93739	0.99244	0.95821	0.99135	1.03476	0.99449	0.9859	0.98656	0.96824	0.99684	0.9949	1.02328	0.96751	1.00174	0.98416
398.056	1.00389	0.98385	0.96806	0.97299	0.97302	0.98766	1.00076	0.98176	0.99684	0.99318	0.96199	0.93606	0.99121	0.95535	0.98929	1.01372	0.99669	0.9858	0.98802	0.9655	0.99545	0.99476	1.0277	0.96893	1.00269	0.9862
400.093	1.00506	0.98121	0.96633	0.97212	0.96643	0.98733	1.00027	0.98154	0.99577	0.99146	0.96221	0.9342	0.98782	0.95579	0.96993	0.99905	0.99627	0.98263	0.98604	0.96304	0.9952	0.99294	1.01925	0.96556	1.00822	0.98592
402.095	1.00685	0.97539	0.96418	0.9699	0.95957	0.98604	0.99709	0.98055	0.99375	0.98664	0.95975	0.93332	0.98176	0.94808	0.95488	0.99574	0.99335	0.98692	0.98211	0.96287	0.99318	0.99268	1.00915	0.96514	1.02284	0.98401
404.123	1.01341	0.98071	0.96397	0.97598	0.95863	0.98751	0.99869	0.97826	0.99735	0.99272	0.96029	0.93582	0.98674	0.9526	0.9467	0.99786	0.99431	0.99188	0.98267	0.95997	0.99902	0.99549	1.00216	0.96519	1.03424	0.987
406.1	1.01144	0.97466	0.96662	0.97633	0.95822	0.98857	1.00182	0.98097	0.99381	0.98808	0.96003	0.93317	0.98241	0.94826	0.93993	0.98992	0.99505	0.99062	0.98297	0.95946	0.99728	0.99088	1.0002	0.96535	1.05298	0.9843
408.102	1.02039	0.98305	0.97504	0.97997	0.95524	0.99374	1.00332	0.98487	0.9942	0.99058	0.96243	0.93105	0.98974	0.95485	0.93988	0.99208	0.99608	0.9928	0.99139	0.95938	1.00037	0.99877	0.99673	0.9687	1.12223	0.98288
410.058	1.01705	0.97913	0.97372	0.98067	0.95553	0.99189	1.00477	0.98028	0.994	0.99377	0.96376	0.9251	0.98518	0.94998	0.93099	0.98544	0.9939	0.98687	0.9861	0.96038	1.00081	0.99217	0.99186	0.96587	1.32676	0.98079
412.058	1.02555	0.98095	0.97527	0.97625	0.95715	0.99154	1.0009	0.98323	0.99238	0.98982	0.95897	0.92451	0.98399	0.95149	0.92888	0.98583	0.99083	0.98406	0.99026	0.95781	1.00649	0.99664	0.99218	0.96264	1.37065	0.9779
414.064	1.02662	0.97615	0.97477	0.98184	0.95529	0.99184	0.99961	0.98299	0.98997	0.99029	0.96054	0.91877	0.98048	0.94691	0.92223	0.98171	0.99091	0.97558	0.99279	0.9564	1.0046	0.99409	0.98985	0.96327	1.32502	0.97535
416.116	1.04833	0.98011	0.97432	0.98437	0.95705	0.9947	0.99763	0.98364	0.99236	0.99497	0.96492	0.91877	0.98691	0.95492	0.92304	0.9895	0.98982	0.97417	0.99112	0.95496	1.01002	0.99418	0.98589	0.95916	1.28469	0.97775
418.074	1.06268	0.97961	0.97464	0.98223	0.96092	0.9925	0.99773	0.9842	0.99324	0.9934	0.96219	0.9176	0.98727	0.95922	0.92211	0.98773	0.98784	0.97102	0.98631	0.9564	1.01391	0.99711	0.98621	0.95689	1.22419	0.97573
420.072	1.11155	0.98199	0.97394	0.97939	0.95735	0.98953	1.00049	0.98935	0.99124	0.99538	0.96402	0.92152	0.99151	0.96108	0.92178	0.98672	0.98873	0.97064	0.99289	0.95301	1.01441	0.99774	0.98604	0.95825	1.15815	0.97754
422.091	1.18626	0.98496	0.97879	0.98736	0.95954	0.98792	0.99781	0.99123	0.99216	0.9893	0.96411	0.92458	0.98859	0.95924	0.92302	0.98802	0.99076	0.97555	0.9999	0.95115	1.01751	1.00034	0.99272	0.95754	1.09393	0.97701
424.145	1.36128	0.99206	0.97306	0.98291	0.96522	0.99165	1.00434	0.99012	0.99165	0.99247	0.96537	0.91931	0.98676	0.95944	0.92229	0.98466	0.99024	0.9774	1.00086	0.95282	1.02234	0.99687	0.98776	0.9557	1.05973	0.97948
426.094	1.51379	0.99632	0.97477	0.97324	0.96217	0.99671	1.00581	0.98919	0.99112	0.99299	0.963	0.91993	0.98714	0.95741	0.92064	0.98671	0.99013	0.97408	1.00464	0.95268	1.01859	1.00012	0.98512	0.95498	1.03267	0.9797
428.05	1.54925	0.99704	0.97535	0.97015	0.95972	0.98951	1.00548	0.98705	0.9913	0.99144	0.96699	0.91798	0.98599	0.95924	0.91879	0.98625	0.98991	0.96901	0.99806	0.9512	1.02071	0.9964	0.98402	0.95294	1.01751	0.9822
430.086	1.51604	0.98771	0.96851	0.9565	0.95842	0.99178	1.00397	0.98392	0.99022	0.98782	0.96457	0.91588	0.98493	0.95308	0.91345	0.97881	0.99028	0.96947	1.00217	0.95049	1.01396	0.99312	0.98051	0.95147	1.00433	0.98308
432.097	1.47688	0.9866	0.97006	0.95712	0.96155	0.99557	1.0034	0.98893	0.99032	0.99445	0.96756	0.91606	0.98695	0.95749	0.91508	0.9848	0.99146	0.96771	1.00428	0.9544	1.01052	0.99786	0.98481	0.95367	0.99652	0.98291
434.054	1.39734	0.98719	0.96359	0.95715	0.96135	0.99161	1.00166	0.98483	0.99034	0.98926	0.96745	0.91458	0.98384	0.95168	0.91726	0.98051	0.9912	0.96778	0.99839	0.94955	1.00749	0.99784	0.98419	0.95476	0.99068	0.98165
436.053	1.32187	0.98578	0.9653	0.96207	0.96569	0.98962	1.0044	0.98646	0.98805	0.99136	0.96976	0.90948	0.98612	0.9413	0.91581	0.97926	0.99176	0.96175	0.99039	0.94757	1.01237	1.00586	0.985	0.95352	0.98888	0.97877
438.055	1.26181	0.98887	0.97006	0.96272	0.96895	0.99084	1.0081	0.98871	0.98722	0.9894	0.9638	0.91937	0.98188	0.93996	0.91703	0.98268	0.99324	0.96134	0.99402	0.94585	1.0098	1.00716	0.98962	0.94988	0.98669	0.97734
440.055	1.1851	0.98859	0.96371	0.96207	0.97426	0.99006	1.00939	0.99081	0.98885	0.98874	0.96389	0.91828	0.98099	0.93841	0.91242	0.97913	0.99063	0.96378	0.98654	0.94638	1.01439	1.01478	0.98267	0.94588	0.98379	0.97474
442.102	1.12289	0.99816	0.96932	0.96906	1.0244	0.99209	1.02159	0.99063	0.99293	0.99194	0.97111	0.91979	0.98497	0.94422	0.9147	0.98548	0.99566	0.9623	0.98673	0.94972	1.01934	1.03561	0.98808	0.94681	0.98429	0.97325
444.105	1.07307	0.99013	0.96539	0.96444	1.21648	0.99038	1.02464	0.99172	0.99055	0.98825	0.96873	0.9214	0.98044	0.93426	0.91249	0.97838	0.99527	0.96417	0.99177	0.94931	1.02306	1.04196	0.9895	0.9485	0.97826	0.97284
446.074	1.0422	0.99284	0.96492	0.96653	1.29939	0.99366	1.04355	0.99632	0.98889	0.988	0.97663	0.92296	0.98371	0.93662	0.91384	0.98219	0.99192	0.9655	0.9925	0.95031	1.03654	1.08902	0.98589	0.9471	0.98218	0.97558
448.061	1.0209	0.99353	0.96339	0.96569	1.25107	0.98807	1.05118	0.99909	0.99128	0.98701	0.98794	0.92353	0.9809	0.93064	0.91246	0.98091	0.99146	0.96322	0.98924	0.9487	1.0538	1.31265	0.9783	0.94813	0.98046	0.97293
450.074	1.0043	0.98803	0.95812	0.96766	1.18867	0.98794	1.0605	1.00875	0.99336	0.98827	1.01565	0.92415	0.98337	0.93111	0.91386	0.98511	0.99285	0.96078	0.99317	0.95216	1.096	1.37422	0.98557	0.94396	0.98068	0.97681
452.066	0.99511	0.98251	0.96214	0.96489	1.14552	0.98653	1.0749	1.02121	0.9934	0.98652	1.0602	0.9214	0.98109	0.93152	0.91261	0.98568	0.99085	0.96162	0.9902	0.94965	1.30958	1.37091	0.98282	0.94219	0.98435	0.97619
454.07	0.99058	0.98905	0.96343	0.96744	1.11511	0.98737	1.1056	1.02853	1.00073	0.98856	1.25232	0.92434	0.98225	0.92766	0.9167	0.98568	0.99085	0.96203	0.99072	0.94863	1.3607	1.35206	0.98356	0.93962	0.98313	0.97648
456.047	0.99201	0.99671	0.9659	0.9777	1.09594	0.98611	1.16368	1.11283	1.00108	0.98831	1.33698	0.92044	0.98399	0.93055	0.92124	0.98276	0.98952	0.96054	0.98708	0.9527	1.33387	1.33817	0.98085	0.9369	0.97859	0.97434
458.051	0.98616	1.00361	0.96398	0.97909	1.0866	0.98578	1.24016	1.40473	1.00025	0.99004	1.31849	0.91994	0.98367	0.92874	0.9183	0.98179	0.98856	0.96218	0.98896	0.95247	1.29533	1.30116	0.98645	0.93445	0.97725	0.97638
460.052	0.99014	1.00747	0.96691	0.97239	1.07617	0.98404	1.26247	1.48196	1.0017	0.9914	1.29289	0.9165	0.98195	0.92774	0.91807	0.98038	0.98939	0.95935	0.99018	0.95218	1.2415	1.24203	0.98405	0.93753	0.9788	0.9738
462.108	0.98637	1.00783	0.96813	0.97185	1.05127	0.9829	1.26337	1.46065	1.00149	0.99093	1.25036	0.90751	0.98027	0.92743	0.91634	0.97952	0.98889	0.95579	0.98926	0.95002	1.19209	1.20338	0.98485	0.93548	0.97437	0.97057
464.055	0.98484	1.00338	0.96563	0.96661	1.04045	0.98461	1.2654	1.41428	1.00096	0.9854	1.20359	0.90454	0.97643	0.92439	0.91498	0.97621	0.98743	0.95634	0.99034	0.94976	1.13912	1.17507	0.98345	0.93485	0.97603	0.96699
466.052	0.98848	1.0116	0.96728	0.96115	1.03872	0.98208	1.27907	1.36594	0.9983	0.98854	1.15525	0.90369	0.9819	0.92962	0.92102	0.98201	0.9893	0.95862	0.98894	0.95016	1.08575	1.1909	0.98169	0.93817	0.97688	0.9698
468.091	0.98758	1.02537	0.96564	0.962	1.03861	0.98445	1.26787	1.29772	1.00298	0.98693	1.10527	0.90264	0.9822	0.92909	0.91978	0.97921	0.98873	0.95915	0.98631	0.95018	1.04615	1.22739	0.98523	0.93849	0.97617	0.9667
470.055	0.98737	1.03587	0.96494	0.95533	1.0684	0.98332	1.23638	1.21927	0.9988	0.9908	1.05952	0.90183	0.97869	0.92395	0.91774	0.97257	0.98821	0.9553	0.98382	0.94757	1.02071	1.24296	0.9821	0.93382	0.97511	0.96742
472.055	0.98578	1.10799	0.96258	0.95809	1.15884	0.97752	1.21427	1.13873	1.0021	0.99103	1.02331	0.90437	0.98246	0.9269	0.91827	0.97248	0.98797	0.95715	0.98378	0.95176	1.00932	1.24182	0.98437	0.93592	0.97648	0.97484
474.07	0.98588	1.38599	0.96357	0.95874	1.1878	0.9828	1.17007	1.07412	1.00321	0.9933	0.99922	0.90456	0.98461	0.93164	0.92323	0.97601	0.98823	0.95513	0.99083	0.95007	1.00044	1.23135	0.98055	0.93809	0.97253	0.97713
476.101	0.9844	1.46653	0.96189	0.95528	1.17976	0.97992	1.12271	1.03147	0.99724	0.99103	0.97778	0.90584	0.98154	0.92652	0.91916	0.97304	0.98767	0.95045	0.99513	0.94818	0.99517	1.22587	0.98072	0.93842	0.97329	0.97975
478.058	0.98508	1.44034	0.96242	0.96018	1.11869	0.97647	1.08172	1.00931	1.00178	0.98996	0.97357	0.89963	0.98214	0.92976	0.92406	0.97877	0.98869	0.95552	0.9987	0.94903	0.99517	1.19644	0.98073	0.93615	0.97522	0.98131
480.109	0.98055	1.37681	0.96148	0.95457	1.05981	0.97758	1.04611	0.9922	1.00447	0.98938	0.96383	0.89891	0.98231	0.92208	0.92031	0.9744	0.9888	0.95477	0.99687	0.9439	0.99112	1.14152	0.97326	0.93459	0.97209	0.97474
482.061	0.99269	1.31729	0.96759	0.96718	1.03098	0.98219	1.03313	0.99636	1.01399	0.99652	0.96721	0.90465	0.98572	0.92655	0.92643	0.99109	0.99285	0.95768	0.99772	0.94925	0.99802	1.10146	0.98859	0.93704	0.97971	0.97859
484.065	0.98539	1.24625	0.95762	0.96003	0.9944	0.97708	1.00827	0.98523	1.00384	0.99349	0.95881	0.89582	0.98554	0.9177	0.92421	0.98151	0.98976	0.94879	0.99542	0.94345	0.99249	1.04785	0.97982	0.92874	0.97458	0.9681
486.071	0.97119	1.15915	0.94359	0.95056	0.96319	0.96315	0.9816	0.97212	0.9983	0.98297	0.94859	0.88686	0.96606	0.89984	0.91249	0.9661	0.98085	0.93585	0.97768	0.92891	0.98164	1.0055	0.95981	0.91689	0.96302	0.95021
488.068	0.96762	1.09894	0.93747	0.94367	0.94634	0.9599	0.97337	0.96747	0.9988	0.97569	0.94453	0.88402	0.96259	0.89611	0.90995	0.95955	0.98065	0.93125	0.97189	0.92291	0.97737	0.98382	0.95666	0.91196	0.95762	0.94448
490.075	0.96992	1.0521	0.93832	0.95249	0.94069	0.95892	0.96983	0.96402	0.99379	0.9781	0.94239	0.8808	0.9613	0.8942	0.90642	0.9613	0.97917	0.92897	0.97707	0.91986	0.97968	0.97834	0.95068	0.91366	0.95686	0.94337
492.053	0.96696	1.0255	0.93901	0.9569	0.93017	0.95347	0.96988	0.96463	1.00735	0.97757	0.93984	0.87875	0.96251	0.89397	0.90549	0.95935	0.98063	0.93192	0.97339	0.92146	0.97924	0.97504	0.94671	0.91472	0.95921	0.94202
494.087	0.96668	0.99621	0.93773	0.95567	0.92932	0.95382	0.96834	0.9635	1.16498	0.97761	0.94039	0.87742	0.96195	0.89324	0.90409	0.96081	0.97943	0.92969	0.97875	0.91832	0.9786	0.9762	0.94478	0.91289	0.95648	0.93629
496.055	0.96847	0.98545	0.9435	0.9559	0.92913	0.95796	0.97102	0.96531	1.51943	0.98064	0.94447	0.88094	0.96534	0.8938	0.90336	0.96108	0.98074	0.92979	0.97904	0.92315	0.98141	0.97743	0.94612	0.91469	0.95818	0.93617
498.054	0.96424	0.97517	0.94252	0.95749	0.92626	0.96032	0.96955	0.96386	1.49946	0.9758	0.94037	0.87482	0.96049	0.8928	0.90673	0.95982	0.9798	0.92826	0.97022	0.91948	0.97804	0.97484	0.93913	0.91119	0.95472	0.93082
500.089	0.9646	0.96827	0.94155	0.96018	0.92711	0.9574	0.96762	0.96226	1.43499	0.97765	0.94337	0.87537	0.96059	0.89505	0.91054	0.9601	0.97901	0.932	0.97851	0.92405	0.9806	0.97163	0.94466	0.91189	0.95681	0.93034
502.093	0.96796	0.96604	0.94723	0.9641	0.93113	0.96248	0.96902	0.96574	1.36107	0.97959	0.94569	0.87713	0.96723	0.89779	0.91779	0.96339	0.98139	0.93546	0.98667	0.92379	0.97989	0.97504	0.94626	0.91649	0.96118	0.93147
504.054	0.96636	0.96433	0.94505	0.9551	0.92787	0.96302	0.96762	0.96446	1.27661	0.97837	0.94342	0.87467	0.96508	0.89286	0.92777	0.96034	0.9759	0.93316	0.97735	0.92383	0.97943	0.97511	0.94832	0.91528	0.9618	0.93342
506.099	0.96501	0.96388	0.94615	0.95154	0.92667	0.95779	0.96842	0.9637	1.17809	0.97821	0.94394	0.87736	0.96311	0.89143	0.96658	0.9577	0.97986	0.93543	0.9856	0.92232	0.98103	0.97593	0.94511	0.91366	0.96106	0.93025
508.054	0.96494	0.9582	0.94651	0.94793	0.92993	0.96001	0.96578	0.96366	1.08127	0.9785	0.94228	0.87322	0.96536	0.8907	1.36915	0.95543	0.98132	0.93633	0.98821	0.92082	0.98049	0.9857	0.94629	0.91367	0.96017	0.93041
510.102	0.96135	0.95688	0.94305	0.94109	0.92652	0.96008	0.96605	0.96055	1.01534	0.97582	0.94139	0.87425	0.96517	0.88689	1.42294	0.95794	0.98054	0.93606	0.98623	0.91849	0.97916	0.97628	0.95111	0.91151	0.95961	0.92451
512.068	0.96994	0.96171	0.94795	0.94581	0.92937	0.96016	0.9701	0.96277	0.99441	0.97747	0.94743	0.87283	0.96728	0.89344	1.39742	0.95794	0.97917	0.94036	0.9934	0.91992	0.97937	0.98461	0.95046	0.91091	0.96255	0.92895
514.109	0.96981	0.95974	0.94635	0.95249	0.92682	0.96284	0.97401	0.96341	0.98285	0.98138	0.95607	0.87347	0.96789	0.89592	1.33717	0.95807	0.98346	0.94091	0.98901	0.9207	0.9803	0.9966	0.94907	0.91215	0.97193	0.9336
516.112	0.96749	0.95273	0.94012	0.95515	0.92796	0.96195	0.97184	0.9621	0.97709	0.97534	0.95724	0.87169	0.96528	0.89742	1.28207	0.95823	0.9827	0.93961	0.98232	0.91971	0.97766	1.04692	0.94483	0.91032	0.97164	0.93008
518.091	0.96398	0.95282	0.94584	0.95684	0.92745	0.96357	0.97024	0.96463	0.97713	0.97658	0.98221	0.87455	0.96745	0.89815	1.21571	0.95701	0.98385	0.94059	0.98345	0.92014	0.97639	1.36616	0.94046	0.9113	0.96926	0.93078
520.069	0.96855	0.95691	0.94317	0.96313	0.92687	0.96784	0.97471	0.96941	0.97807	0.97959	1.18263	0.87828	0.96998	0.90128	1.13538	0.96397	0.98618	0.94019	0.98476	0.92385	0.97995	1.38963	0.94715	0.91474	0.97102	0.93429
522.098	0.96964	0.95782	0.9422	0.97149	0.92917	0.96343	0.97309	0.96584	0.9796	0.9798	1.34128	0.88007	0.972	0.90302	1.05441	0.96697	0.98512	0.93365	0.98823	0.92379	0.98126	1.33879	0.94412	0.9158	0.96893	0.93289
524.097	0.96526	0.9553	0.94335	0.98072	0.92883	0.96005	0.97022	0.96257	0.97603	0.97798	1.31295	0.87588	0.96907	0.89665	0.98213	0.95922	0.98278	0.92965	0.99803	0.92786	0.98039	1.24506	0.94098	0.91355	0.96317	0.92907
526.078	0.96992	0.95868	0.94808	0.97618	0.9285	0.95938	0.96873	0.96883	0.97468	0.98138	1.26185	0.87713	0.972	0.9022	0.94766	0.95937	0.98237	0.92994	1.01189	0.93139	0.98128	1.15274	0.94454	0.91479	0.96247	0.92971
528.05	0.96792	0.96152	0.94887	0.98505	0.9278	0.96152	0.97305	0.96986	0.97733	0.98208	1.19981	0.87705	0.97373	0.90373	0.92432	0.96439	0.98276	0.92975	1.03574	0.93353	0.9829	1.06627	0.94639	0.91605	0.9658	0.93449
530.072	0.96794	0.96054	0.9521	0.98079	0.92485	0.96102	0.97123	0.96295	0.97237	0.98116	1.12978	0.87291	0.96609	0.89963	0.90957	0.97032	0.97982	0.92817	1.06314	0.93468	0.9797	1.01329	0.95164	0.91234	0.95961	0.93443
532.046	0.96213	0.96361	0.94485	0.97935	0.92615	0.95855	0.97073	0.96574	0.97059	0.97573	1.05684	0.8729	0.967	0.90262	0.89742	0.95843	0.98061	0.92371	1.12297	0.92969	0.97864	0.98639	0.94387	0.90932	0.95971	0.92981
534.109	0.96692	0.96851	0.94442	0.98849	0.92561	0.95814	0.97335	0.96818	0.97033	0.97897	1.00591	0.87395	0.96715	0.90397	0.89209	0.95628	0.981	0.92846	1.27431	0.93039	0.98051	0.97743	0.94151	0.91269	0.95967	0.93242
536.097	0.97	0.97797	0.94389	0.99171	0.92396	0.96006	0.97401	0.9683	0.97229	0.98198	0.97678	0.87361	0.97168	0.90508	0.89165	0.95986	0.97734	0.9278	1.38693	0.93284	0.97937	0.97193	0.94877	0.91217	0.96503	0.92945
538.053	0.96201	0.98448	0.94168	0.9832	0.92546	0.95305	0.97037	0.97368	0.96684	0.98299	0.95548	0.87261	0.9696	0.90857	0.88708	0.95757	0.97917	0.92901	1.34495	0.9531	0.98053	0.97136	0.94058	0.91042	0.96286	0.93058
540.097	0.96065	0.9998	0.93814	0.96619	0.92478	0.95268	0.96812	0.96972	0.96829	0.978	0.9495	0.8689	0.97053	0.90662	0.88516	0.95613	0.97729	0.93127	1.27516	0.95317	0.97746	0.96378	0.94167	0.91245	0.96137	0.92945
542.101	0.96613	1.03158	0.94177	0.95854	0.92663	0.95744	0.96951	0.97416	0.96859	0.9805	0.94588	0.87231	0.9809	0.9065	0.88467	0.96215	0.97738	0.93182	1.2128	0.95195	0.97981	0.96475	0.93886	0.91546	0.96023	0.93049
544.107	0.96928	1.24543	0.94779	0.95842	0.92845	0.96356	0.97464	0.97503	0.97049	0.98538	0.9429	0.87158	0.99864	0.90706	0.88706	0.9641	0.98148	0.93468	1.17585	0.9496	0.9822	0.96967	0.95014	0.92072	0.95903	0.93261
546.07	0.96583	1.41255	0.94144	0.95071	0.92663	0.95944	0.96932	0.96612	0.96623	0.98316	0.94244	0.87122	1.02674	0.90019	0.88561	0.96447	0.97936	0.93258	1.15464	0.94461	0.97743	0.96841	0.94528	0.91643	0.95872	0.93383
548.192	0.96537	1.38854	0.94258	0.94381	0.92982	0.96577	0.96799	0.96281	0.96735	0.97967	0.93921	0.86944	1.17937	0.89725	0.88269	0.9614	0.97799	0.92987	1.12084	0.93743	0.97783	0.96522	0.94238	0.92021	0.95878	0.9314
550.06	0.96624	1.33125	0.9425	0.93967	0.93148	0.96592	0.96959	0.966	0.96498	0.97775	0.93662	0.86931	1.42635	0.89351	0.88464	0.95783	0.98135	0.92463	1.10095	0.92658	0.97806	0.96514	0.93731	0.91815	0.95673	0.92536
552.087	0.96515	1.26999	0.9409	0.94828	0.92921	0.97279	0.97045	0.96917	0.9661	0.97864	0.93629	0.87152	1.42085	0.89196	0.88445	0.96088	0.9835	0.92591	1.13087	0.92399	0.97968	0.96261	0.93898	0.91736	0.95598	0.93311
554.12	0.96653	1.1916	0.94205	0.94979	0.92783	0.96989	0.9685	0.96655	0.96496	0.97629	0.9381	0.86823	1.35684	0.88533	0.88432	0.95783	0.98309	0.92579	1.1487	0.91955	0.97787	0.96077	0.93525	0.91801	0.95503	0.92866
556.093	0.973	1.11536	0.94003	0.9553	0.92856	0.96411	0.97022	0.96461	0.96698	0.98029	0.93407	0.87163	1.28277	0.88152	0.88251	0.95613	0.98516	0.92821	1.15675	0.91865	0.97974	0.95955	0.93829	0.91696	0.95627	0.92969
558.072	0.98314	1.04441	0.93617	0.94409	0.92404	0.95966	0.96973	0.96305	0.9652	0.97707	0.93402	0.86941	1.18678	0.88067	0.88034	0.9554	0.98187	0.92465	1.1186	0.91526	0.97525	0.95616	0.93687	0.91519	0.95274	0.92632
560.078	0.99562	1.00396	0.93733	0.95173	0.92993	0.9592	0.9685	0.96356	0.96631	0.97926	0.93505	0.86968	1.10836	0.88231	0.87594	0.96396	0.98499	0.92577	1.05777	0.91896	0.97976	0.95941	0.93593	0.9161	0.95073	0.93053
562.099	0.99381	0.97766	0.94173	0.94623	0.92711	0.95849	0.9675	0.96592	0.96898	0.98301	0.93311	0.87271	1.03879	0.88514	0.88074	0.96096	0.98684	0.92885	1.01264	0.91825	0.97544	0.9585	0.93439	0.91345	0.95334	0.93138
564.046	0.99384	0.9665	0.94263	0.94696	0.92785	0.95785	0.96811	0.96414	0.97037	0.98052	0.93206	0.86798	1.00179	0.88448	0.87827	0.95858	0.9886	0.92829	0.99245	0.91482	0.9759	0.95854	0.93181	0.91212	0.95108	0.93162
566.087	0.99013	0.9621	0.94301	0.95071	0.92863	0.96134	0.96691	0.9605	0.973	0.97992	0.93151	0.87176	0.98599	0.88807	0.87838	0.96302	0.99161	0.9313	0.97856	0.91639	0.9761	0.95879	0.9307	0.90824	0.95495	0.93436
568.053	0.98771	0.95836	0.9403	0.95254	0.93365	0.95535	0.9676	0.96255	0.9718	0.98324	0.93204	0.87218	0.97454	0.88933	0.88175	0.95988	0.99026	0.92911	0.96926	0.91536	0.97731	0.95832	0.93067	0.90464	0.95052	0.93277
570.055	0.99137	0.95509	0.94119	0.95714	0.93317	0.95753	0.96605	0.9582	0.9729	0.98227	0.93151	0.87344	0.97394	0.88564	0.88173	0.96063	0.99353	0.93035	0.96251	0.91442	0.97696	0.95816	0.93471	0.9049	0.95518	0.92755
572.1	0.98301	0.94803	0.93441	0.95259	0.93877	0.9574	0.96077	0.95721	0.97202	0.97633	0.92997	0.86812	0.9697	0.88021	0.87624	0.95863	0.9961	0.92158	0.95615	0.91066	0.97467	0.95415	0.92874	0.8987	0.95182	0.9238
574.149	0.97706	0.94868	0.93837	0.95325	0.93337	0.95809	0.9638	0.95778	0.97554	0.97821	0.92977	0.86659	0.96804	0.8829	0.87525	0.95585	0.99416	0.92987	0.95931	0.91239	0.97321	0.95707	0.94299	0.90076	0.95081	0.92497
576.1	0.97128	0.94686	0.93657	0.95782	0.93649	0.95515	0.96099	0.95582	0.97478	0.98023	0.92962	0.86611	0.96323	0.87804	0.87249	0.95437	0.99224	0.92878	0.95256	0.91233	0.97317	0.95782	0.94341	0.89966	0.95224	0.92372
578.189	0.97175	0.94481	0.93441	0.95542	0.94599	0.95506	0.96157	0.95671	0.97754	0.97481	0.92803	0.86689	0.96061	0.87586	0.87401	0.9581	0.9932	0.92999	0.95352	0.91011	0.97498	0.95622	0.94545	0.9016	0.94961	0.9231
580.065	0.96936	0.94565	0.93129	0.95279	0.96861	0.95027	0.95948	0.95313	0.97911	0.97794	0.92774	0.86368	0.95746	0.87556	0.87287	0.95792	0.99484	0.92853	0.95304	0.90847	0.97492	0.9563	0.93707	0.9035	0.95162	0.92079
582.11	0.96517	0.94374	0.93486	0.9538	0.97612	0.94787	0.95983	0.95554	0.97619	0.97833	0.93008	0.86065	0.96053	0.87541	0.87561	0.95889	0.99111	0.92804	0.9508	0.90846	0.97255	0.95707	0.9349	0.90364	0.95069	0.92055
584.197	0.96445	0.93926	0.93248	0.94565	0.98381	0.94699	0.95899	0.95366	0.97111	0.97528	0.92652	0.86159	0.95531	0.87348	0.87257	0.9573	0.98782	0.9271	0.9511	0.90931	0.97184	0.95252	0.92962	0.90366	0.94847	0.91973
586.114	0.96692	0.94435	0.93417	0.95201	1.03633	0.95042	0.96081	0.95475	0.97686	0.97681	0.92996	0.86402	0.9577	0.87787	0.87165	0.95633	0.99521	0.92805	0.95122	0.91091	0.97386	0.95587	0.93724	0.90705	0.94888	0.92274
588.116	0.96543	0.94459	0.93863	0.94105	1.14478	0.94651	0.96091	0.9543	0.97809	0.98029	0.92811	0.86659	0.96076	0.87608	0.87264	0.95982	0.9956	0.92763	0.95076	0.91183	0.97407	0.95765	0.93382	0.9078	0.95168	0.92215
590.089	0.96322	0.94777	0.93648	0.94072	1.15978	0.94747	0.96097	0.95663	0.98248	0.97551	0.92824	0.86984	0.95976	0.87627	0.8733	0.96002	0.99233	0.92555	0.95105	0.90825	0.97515	0.95664	0.93286	0.90869	0.95317	0.92257
592.093	0.96231	0.94253	0.93423	0.93318	1.12834	0.95159	0.96163	0.95697	0.98403	0.97738	0.93099	0.86927	0.9571	0.87448	0.87358	0.9601	0.98926	0.93008	0.94961	0.9079	0.97317	0.95614	0.93338	0.90539	0.9541	0.92256
594.096	0.96732	0.94344	0.93452	0.93292	1.09097	0.94756	0.95979	0.95406	1.00053	0.97833	0.92983	0.86925	0.96072	0.87788	0.87048	0.95408	0.98603	0.93071	0.94731	0.90908	0.97221	0.95375	0.93045	0.90217	0.95093	0.91943
596.099	0.96109	0.94095	0.9323	0.93537	1.05599	0.94846	0.95764	0.9545	1.09399	0.97763	0.93032	0.8695	0.95629	0.88131	0.8684	0.95342	0.98538	0.93108	0.95166	0.90501	0.97236	0.95616	0.93392	0.90149	0.95112	0.92642
598.094	0.96067	0.93927	0.93385	0.9334	1.03417	0.95177	0.96036	0.95535	1.24235	0.97691	0.93088	0.86777	0.95544	0.88394	0.86731	0.95353	0.98562	0.92907	0.94838	0.90715	0.974	0.95701	0.93727	0.89747	0.94785	0.92818
600.055	0.9581	0.94377	0.93055	0.93744	1.02214	0.95325	0.96269	0.95366	1.39664	0.97571	0.93315	0.86779	0.95693	0.88053	0.87294	0.95549	0.98529	0.92587	0.94923	0.90786	0.97556	0.9582	0.93549	0.90135	0.95035	0.92728
602.214	0.95684	0.94076	0.9321	0.93893	1.01217	0.95282	0.96396	0.9557	1.42315	0.97472	0.93269	0.86494	0.95674	0.88035	0.87256	0.95741	0.98385	0.92293	0.94817	0.90689	0.97633	0.95747	0.93647	0.90016	0.95174	0.93041
604.051	0.95718	0.93814	0.93565	0.93447	0.99783	0.95417	0.96333	0.95683	1.37647	0.97561	0.93239	0.86649	0.95465	0.88111	0.87257	0.95604	0.98226	0.92327	0.95176	0.90705	0.97696	0.9567	0.9362	0.90029	0.95075	0.92582
606.053	0.95459	0.93299	0.93163	0.93997	0.97999	0.95181	0.95979	0.95198	1.30185	0.9712	0.92918	0.86475	0.95393	0.87217	0.8668	0.95353	0.98283	0.92136	0.94489	0.90517	0.97471	0.95252	0.93126	0.89697	0.95184	0.92396
608.203	0.96079	0.93825	0.9291	0.93881	0.95555	0.958	0.95884	0.95386	1.21784	0.97505	0.92863	0.86549	0.95474	0.87241	0.87115	0.95891	0.98544	0.9184	0.94535	0.90357	0.97598	0.95357	0.9281	0.89737	0.9476	0.92362
610.102	0.95824	0.9371	0.93134	0.94135	0.93804	0.95548	0.95856	0.95079	1.10798	0.97872	0.92761	0.86649	0.95369	0.87404	0.86978	0.95743	0.9835	0.91584	0.94809	0.90823	0.97429	0.95397	0.9319	0.89566	0.94812	0.92375
612.102	0.95474	0.93615	0.92829	0.93863	0.92887	0.95229	0.95678	0.95006	1.02434	0.97439	0.92369	0.8663	0.95218	0.86992	0.86926	0.95364	0.98069	0.91242	0.94834	0.90383	0.97271	0.95668	0.93271	0.89412	0.94942	0.91566
614.108	0.95807	0.93745	0.92788	0.94539	0.92563	0.95229	0.9605	0.95291	0.98738	0.97518	0.92504	0.86565	0.95061	0.87083	0.86666	0.95073	0.98259	0.91428	0.94965	0.90519	0.97253	0.95454	0.9334	0.89319	0.95129	0.91553
616.06	0.95576	0.93145	0.9275	0.93701	0.91724	0.94538	0.95508	0.95053	0.97109	0.97196	0.92295	0.86316	0.94697	0.86437	0.86546	0.95322	0.98087	0.9107	0.9419	0.89997	0.9681	0.95102	0.92301	0.88753	0.94895	0.91216
618.113	0.95846	0.93386	0.93123	0.94757	0.91837	0.94761	0.95909	0.95032	0.96829	0.97355	0.92377	0.86333	0.94897	0.86782	0.86884	0.95704	0.98191	0.91187	0.94332	0.90299	0.97107	0.95096	0.92637	0.89169	0.94826	0.91857
620.215	0.95576	0.93139	0.92804	0.94154	0.9144	0.94318	0.95487	0.94768	0.95998	0.9712	0.92186	0.86194	0.94957	0.8623	0.86787	0.95375	0.98159	0.91172	0.94514	0.90179	0.96951	0.95191	0.91684	0.8923	0.94553	0.91441
622.068	0.96096	0.93483	0.93186	0.94985	0.91594	0.95048	0.95399	0.95216	0.95922	0.97411	0.92373	0.86503	0.9528	0.86753	0.86921	0.96692	0.98496	0.91393	0.94784	0.90256	0.97361	0.95199	0.91974	0.89401	0.94737	0.91601
624.086	0.95933	0.93708	0.93091	0.94631	0.91157	0.96372	0.95801	0.95323	0.96092	0.97163	0.9219	0.86222	0.9479	0.86715	0.86325	0.96902	0.97952	0.9131	0.94453	0.90122	0.97097	0.95181	0.91646	0.89305	0.94371	0.91852
626.124	0.95765	0.93143	0.92938	0.93876	0.91333	0.95177	0.95438	0.9479	0.95787	0.96996	0.91956	0.85899	0.94416	0.86028	0.86528	0.96904	0.97712	0.90889	0.93868	0.89823	0.97101	0.94764	0.91625	0.89043	0.94232	0.91949
628.075	0.96543	0.9344	0.92541	0.94155	0.91127	0.94955	0.95543	0.95156	0.95748	0.97493	0.92279	0.85534	0.95001	0.86087	0.86576	0.97072	0.97862	0.90986	0.94267	0.89945	0.97155	0.95242	0.92448	0.89116	0.94754	0.91929
630.044	0.95752	0.92883	0.92564	0.94027	0.91034	0.94394	0.95592	0.94923	0.95526	0.97289	0.92144	0.85743	0.94248	0.8602	0.86312	0.97165	0.97919	0.90375	0.93862	0.8947	0.96812	0.95056	0.92145	0.89155	0.94245	0.91429
632.212	0.95973	0.93502	0.92811	0.9409	0.91107	0.94584	0.95166	0.95073	0.95769	0.97167	0.92122	0.85796	0.94731	0.86136	0.86561	0.97588	0.97832	0.90477	0.93966	0.89729	0.96801	0.95116	0.92204	0.89396	0.94514	0.91418
634.052	0.96041	0.93565	0.93186	0.94696	0.91333	0.94917	0.95657	0.95257	0.95753	0.97617	0.9229	0.85815	0.94927	0.8623	0.8664	0.97827	0.98224	0.90847	0.94098	0.89945	0.96936	0.95045	0.92062	0.89113	0.94464	0.91349
636.051	0.95372	0.92799	0.92939	0.94282	0.9106	0.94479	0.95361	0.95123	0.95691	0.97188	0.91996	0.85306	0.94686	0.85563	0.86199	0.97118	0.97982	0.90675	0.94023	0.89604	0.96882	0.94942	0.92156	0.89019	0.94278	0.90732
638.097	0.9535	0.92859	0.92566	0.93355	0.90775	0.94026	0.95045	0.94879	0.95714	0.97134	0.92057	0.84931	0.94431	0.84974	0.86294	0.97756	0.97917	0.90293	0.94008	0.89578	0.96818	0.94841	0.92856	0.8897	0.94124	0.90321
640.052	0.95527	0.92903	0.92824	0.93801	0.90949	0.94241	0.95475	0.95412	0.95632	0.97295	0.92181	0.85212	0.9468	0.85069	0.86292	0.97771	0.98355	0.90797	0.94198	0.89689	0.96982	0.94888	0.92913	0.89284	0.94102	0.90526
642.053	0.95301	0.92777	0.9301	0.93377	0.90853	0.94303	0.95264	0.95467	0.95467	0.96955	0.91998	0.84701	0.94658	0.85053	0.86572	0.97634	0.98102	0.90656	0.93983	0.89849	0.96968	0.94722	0.93567	0.89102	0.94164	0.90111
644.208	0.95457	0.93052	0.93309	0.9314	0.91007	0.94433	0.95029	0.95174	0.95618	0.96992	0.92081	0.85294	0.94873	0.85341	0.86302	0.98014	0.98189	0.907	0.94125	0.89846	0.96745	0.94797	0.93544	0.89134	0.94307	0.90203
646.055	0.95189	0.93325	0.92941	0.92994	0.90923	0.94453	0.95223	0.95568	0.95683	0.96885	0.91937	0.84988	0.94831	0.85509	0.8643	0.97175	0.98052	0.90666	0.94368	0.89823	0.97095	0.94956	0.93797	0.89034	0.94721	0.90532
648.057	0.95433	0.93281	0.92847	0.93402	0.91051	0.94667	0.95416	0.95378	0.95626	0.97134	0.92053	0.84641	0.94925	0.85847	0.86389	0.96855	0.97888	0.9082	0.9396	0.89759	0.97076	0.95088	0.92743	0.89003	0.94779	0.9047
650.056	0.94946	0.92847	0.92867	0.93181	0.9064	0.94006	0.95103	0.95018	0.95587	0.96852	0.92083	0.84677	0.94544	0.85611	0.86211	0.96322	0.98143	0.90675	0.93954	0.89494	0.96853	0.9474	0.92701	0.88655	0.94508	0.90018
652.065	0.94978	0.9276	0.92766	0.9329	0.90679	0.93513	0.95127	0.95323	0.95787	0.96526	0.91784	0.8455	0.93967	0.85321	0.86059	0.95507	0.97882	0.90486	0.94002	0.89494	0.96797	0.94558	0.92118	0.88608	0.94551	0.90246
654.063	0.95136	0.93052	0.92562	0.93238	0.90908	0.93927	0.95141	0.95228	0.95651	0.96947	0.91904	0.8478	0.94469	0.85341	0.86694	0.96429	0.97666	0.90706	0.93914	0.89653	0.96872	0.94841	0.91826	0.88783	0.94911	0.899
656.068	0.95331	0.93011	0.92781	0.9322	0.90864	0.93548	0.94992	0.95259	0.95397	0.97163	0.91856	0.84684	0.94695	0.85097	0.86485	0.95933	0.9769	0.90494	0.93872	0.89936	0.96847	0.94754	0.9221	0.88746	0.94843	0.89748
658.068	0.95174	0.93059	0.92918	0.93255	0.91003	0.93816	0.95283	0.95552	0.96004	0.97089	0.91745	0.85064	0.94867	0.85032	0.86792	0.96999	0.97607	0.90728	0.94012	0.90093	0.97124	0.94514	0.92386	0.88613	0.94853	0.89841
660.092	0.95295	0.92905	0.92552	0.93237	0.90831	0.93633	0.95426	0.95614	0.96034	0.9726	0.92103	0.84966	0.94724	0.85003	0.86551	0.98049	0.97289	0.90683	0.94088	0.89926	0.96907	0.94499	0.91843	0.88914	0.94717	0.89514
662.077	0.95082	0.93214	0.92626	0.93203	0.90756	0.93454	0.9516	0.95683	0.95791	0.97118	0.91758	0.85125	0.94616	0.85081	0.8668	0.98738	0.97261	0.90668	0.93835	0.89712	0.96652	0.94566	0.91376	0.88629	0.94847	0.89639
664.088	0.95346	0.93072	0.92607	0.92879	0.90721	0.93655	0.95187	0.96174	0.9583	0.97006	0.91704	0.84898	0.9478	0.85254	0.8668	0.99217	0.97339	0.90554	0.94223	0.89592	0.96851	0.9492	0.91357	0.88561	0.94603	0.89806
666.08	0.94955	0.93026	0.92506	0.93449	0.90805	0.93729	0.95246	0.96141	0.96188	0.97039	0.91933	0.84923	0.94741	0.85269	0.86698	1.00483	0.97416	0.91038	0.93964	0.89797	0.96972	0.94983	0.91725	0.88791	0.94642	0.89942
668.055	0.95051	0.93513	0.92398	0.92938	0.90838	0.93951	0.95219	0.95743	0.96145	0.97118	0.91902	0.84709	0.9462	0.84962	0.86635	1.06918	0.97466	0.90958	0.94228	0.89682	0.9703	0.94944	0.91831	0.88828	0.94806	0.89936
670.093	0.94891	0.93242	0.9282	0.92934	0.9086	0.93254	0.94929	0.95822	0.9623	0.97138	0.92057	0.84727	0.94733	0.84865	0.86402	1.10619	0.97416	0.90653	0.94002	0.89675	0.97045	0.95074	0.91548	0.88931	0.94578	0.8993
672.096	0.94834	0.93147	0.92158	0.93096	0.90732	0.9333	0.95178	0.95614	0.9621	0.96821	0.91784	0.8439	0.94754	0.84137	0.86343	1.12615	0.97472	0.90639	0.94079	0.89715	0.96907	0.95013	0.91327	0.88952	0.94903	0.90041
674.057	0.94831	0.92563	0.9273	0.93059	0.91042	0.93044	0.95066	0.95618	0.95998	0.96495	0.91688	0.84171	0.94518	0.84083	0.86043	1.16034	0.97424	0.90307	0.93856	0.89404	0.96868	0.9472	0.91217	0.8884	0.94808	0.89883
676.096	0.95059	0.92918	0.92593	0.92876	0.9086	0.93949	0.94832	0.95521	0.96104	0.97002	0.91752	0.84511	0.94675	0.84497	0.86289	1.2669	0.97703	0.90222	0.93797	0.89668	0.96762	0.94894	0.91447	0.88802	0.95002	0.8981
678.051	0.94931	0.92764	0.92669	0.92365	0.90716	0.93431	0.94769	0.95366	0.95959	0.96903	0.91597	0.84563	0.94533	0.84515	0.86232	1.3748	0.97287	0.90348	0.93676	0.89181	0.96876	0.94902	0.91762	0.8883	0.95394	0.89464
680.056	0.94882	0.93087	0.93028	0.92263	0.90857	0.94054	0.94859	0.95588	0.96361	0.96835	0.92028	0.84552	0.94846	0.84836	0.86203	1.39632	0.97679	0.90431	0.94027	0.89326	0.96708	0.94819	0.92146	0.88601	0.94845	0.89557
682.055	0.94944	0.92833	0.92992	0.91843	0.90905	0.93714	0.94863	0.95495	0.96134	0.96887	0.91762	0.84484	0.94827	0.84679	0.86247	1.34332	0.97487	0.90365	0.9396	0.89456	0.96818	0.95056	0.91993	0.89055	0.94818	0.89764
684.106	0.94481	0.92764	0.92474	0.9181	0.90723	0.93633	0.94963	0.95646	0.95749	0.96755	0.91789	0.84268	0.94705	0.84321	0.86166	1.26436	0.97167	0.90523	0.93939	0.89466	0.96909	0.94902	0.91735	0.88777	0.95669	0.90078
686.216	0.94853	0.92935	0.92941	0.9178	0.90929	0.94047	0.94998	0.95818	0.9639	0.97186	0.91782	0.84568	0.95367	0.84661	0.86345	1.21903	0.97708	0.90598	0.93977	0.89447	0.9707	0.94973	0.91919	0.88788	0.94729	0.90313
688.116	0.94691	0.92797	0.92719	0.92326	0.90631	0.93987	0.94873	0.95398	0.96045	0.96821	0.9169	0.8466	0.95461	0.84226	0.86041	1.14138	0.97442	0.90253	0.93906	0.89266	0.96982	0.9511	0.91256	0.88692	0.9476	0.89979
690.091	0.95031	0.93002	0.92972	0.92134	0.9091	0.94056	0.95123	0.95479	0.95908	0.97211	0.92107	0.85003	0.96055	0.84573	0.86066	1.09985	0.97736	0.90089	0.93996	0.89486	0.97049	0.95151	0.91635	0.88673	0.95081	0.89993
692.114	0.94683	0.9282	0.92674	0.91608	0.90658	0.93901	0.94877	0.94962	0.95994	0.97118	0.91836	0.84941	0.95895	0.8421	0.86254	1.04407	0.97808	0.90464	0.94073	0.8952	0.96722	0.95124	0.92551	0.88664	0.95137	0.89895
694.07	0.948	0.92719	0.92734	0.92453	0.90755	0.93878	0.9527	0.95246	0.96222	0.96984	0.92131	0.8518	0.95387	0.83829	0.86285	1.02156	0.97548	0.90402	0.9418	0.89206	0.96716	0.94977	0.93031	0.88639	0.95342	0.89646
696.075	0.94795	0.92734	0.9271	0.9184	0.90788	0.93295	0.94955	0.95188	0.95998	0.97052	0.91699	0.84432	0.95744	0.84065	0.86026	0.99541	0.97442	0.90244	0.93933	0.89169	0.96433	0.94673	0.9277	0.88391	0.95402	0.8911
698.055	0.94411	0.92347	0.92422	0.91855	0.90473	0.93154	0.94609	0.95063	0.95728	0.96802	0.91592	0.83983	0.95544	0.84135	0.85488	0.98471	0.97256	0.9015	0.93889	0.89145	0.96516	0.94748	0.91875	0.87998	0.95079	0.89122
700.055	0.94202	0.92663	0.92378	0.92443	0.90525	0.93313	0.9479	0.95123	0.95867	0.97083	0.91762	0.84176	0.95333	0.84099	0.85843	0.96763	0.97317	0.90299	0.94031	0.89047	0.96591	0.94839	0.91656	0.88562	0.95056	0.88874
702.098	0.94459	0.92526	0.92178	0.91544	0.90419	0.93077	0.94628	0.94875	0.96175	0.97048	0.91813	0.84195	0.96064	0.83722	0.85416	0.95022	0.97137	0.89927	0.93569	0.8888	0.96589	0.94791	0.91297	0.88487	0.95112	0.89196
704.138	0.9453	0.92279	0.92353	0.91932	0.90519	0.92901	0.94669	0.94794	0.97019	0.96778	0.92137	0.84395	0.95789	0.83521	0.85625	0.9466	0.97232	0.90144	0.93655	0.88654	0.96637	0.9477	0.90993	0.88369	0.9458	0.8892
706.094	0.94678	0.9265	0.92427	0.92248	0.90768	0.93208	0.94716	0.95071	0.96708	0.97223	0.92017	0.85483	0.96956	0.83767	0.85959	0.94236	0.97145	0.9019	0.93868	0.88957	0.9682	0.94874	0.91088	0.88526	0.94663	0.89492
708.097	0.94466	0.92245	0.92348	0.91708	0.90484	0.93304	0.94814	0.94865	0.96512	0.96905	0.91614	0.84931	0.99629	0.8367	0.85505	0.9387	0.97158	0.90007	0.93797	0.88663	0.96604	0.94611	0.91357	0.8818	0.9489	0.89049
710.051	0.9433	0.92459	0.92133	0.9176	0.90658	0.93494	0.94519	0.94614	0.96222	0.96743	0.91765	0.85179	1.20485	0.83769	0.85592	0.93746	0.97093	0.89919	0.93912	0.89065	0.96803	0.95056	0.9158	0.8797	0.94723	0.88965
712.055	0.94542	0.92656	0.92209	0.9194	0.90682	0.93372	0.94697	0.94962	0.96637	0.96934	0.91634	0.85469	1.39784	0.83731	0.85572	0.93746	0.96991	0.903	0.93891	0.88967	0.96876	0.95003	0.91464	0.88265	0.95127	0.89158
714.052	0.94572	0.92364	0.92279	0.91636	0.90599	0.9313	0.94317	0.94596	0.97182	0.96866	0.9183	0.85114	1.35773	0.8382	0.8564	0.94013	0.96781	0.89997	0.93649	0.89002	0.96693	0.94787	0.91583	0.87993	0.94547	0.89074
716.231	0.94366	0.92472	0.92461	0.91959	0.90538	0.93328	0.94333	0.94697	0.97274	0.96732	0.91627	0.84446	1.30087	0.84172	0.85493	0.93923	0.96934	0.90028	0.93956	0.89065	0.96672	0.94694	0.91571	0.88112	0.94358	0.89141
718.106	0.94155	0.92805	0.92162	0.92169	0.90429	0.93433	0.94691	0.95069	0.98577	0.96606	0.9161	0.84555	1.25007	0.83997	0.85691	0.93855	0.97115	0.90169	0.94265	0.89138	0.9671	0.94758	0.91587	0.88328	0.94418	0.88917
720.111	0.94489	0.92728	0.92072	0.9188	0.90764	0.934	0.94462	0.95162	1.02075	0.96841	0.91741	0.84625	1.20917	0.8382	0.85896	0.9389	0.96999	0.90232	0.94284	0.89202	0.96907	0.95003	0.9042	0.88456	0.94373	0.89327
722.062	0.94455	0.92431	0.9233	0.92278	0.90449	0.93293	0.9472	0.95044	1.25517	0.968	0.91961	0.85083	1.14336	0.83691	0.85841	0.9376	0.9706	0.9019	0.94188	0.89397	0.96787	0.94732	0.90412	0.88449	0.94433	0.89418
724.091	0.9436	0.92939	0.92384	0.92971	0.90597	0.93677	0.94822	0.95158	1.43965	0.96753	0.92172	0.84652	1.07189	0.83825	0.85815	0.93923	0.9708	0.90162	0.9434	0.89207	0.96662	0.9507	0.89936	0.88542	0.94162	0.89127
726.118	0.9423	0.92528	0.92297	0.926	0.9059	0.92979	0.94728	0.94796	1.39873	0.96413	0.91795	0.84363	1.01292	0.83392	0.8549	0.93548	0.96816	0.89951	0.94098	0.89096	0.96747	0.9472	0.89655	0.88232	0.94207	0.88946
728.123	0.94325	0.9276	0.92113	0.92887	0.90786	0.93736	0.9491	0.95046	1.32809	0.96963	0.91885	0.84366	0.98192	0.83372	0.85663	0.93819	0.97056	0.90309	0.94552	0.8939	0.96708	0.95693	0.90088	0.88269	0.94329	0.89293
730.074	0.94251	0.92637	0.92474	0.92343	0.90642	0.93544	0.94833	0.9499	1.26117	0.96827	0.92061	0.84079	0.96453	0.83525	0.85597	0.93707	0.96954	0.90392	0.94023	0.89134	0.96828	0.95316	0.90112	0.88169	0.93953	0.89298
732.097	0.93581	0.92076	0.9214	0.92129	0.90697	0.93147	0.94673	0.94741	1.17661	0.96221	0.91902	0.8409	0.95067	0.82672	0.8563	0.93219	0.96901	0.89975	0.93985	0.891	0.966	0.94837	0.89702	0.8825	0.94009	0.89153
734.054	0.94294	0.92626	0.922	0.92109	0.9053	0.93537	0.94503	0.9477	1.09732	0.96817	0.92039	0.83957	0.95227	0.83171	0.86135	0.93603	0.96751	0.90591	0.93964	0.89209	0.96805	0.94912	0.90139	0.88297	0.94038	0.89341
736.095	0.93936	0.92448	0.9194	0.92037	0.90645	0.93249	0.94444	0.94709	1.02259	0.96639	0.91762	0.84102	0.94712	0.83028	0.85556	0.93676	0.96407	0.90561	0.93958	0.88964	0.96543	0.95031	0.89481	0.88251	0.94098	0.89121
738.055	0.93735	0.92468	0.92348	0.91932	0.9038	0.9302	0.9428	0.94612	0.98134	0.96369	0.91815	0.83802	0.94439	0.83472	0.85828	0.93759	0.96773	0.90348	0.93692	0.88973	0.96566	0.94831	0.89493	0.88318	0.93864	0.89038
740.055	0.93773	0.92323	0.92202	0.91671	0.90421	0.92933	0.94251	0.94671	0.96729	0.96462	0.91666	0.83827	0.9438	0.83012	0.85564	0.93386	0.96607	0.90077	0.93544	0.88893	0.96521	0.95413	0.89269	0.88307	0.93897	0.89286
742.068	0.93785	0.9231	0.92377	0.91847	0.90425	0.93097	0.94362	0.94558	0.95873	0.96425	0.91437	0.84044	0.94124	0.83459	0.8578	0.93131	0.9667	0.90065	0.93674	0.88825	0.96425	0.95266	0.89334	0.88108	0.9377	0.88845
744.098	0.94096	0.92175	0.92301	0.91845	0.9046	0.93069	0.94607	0.94859	0.95914	0.96687	0.91486	0.84068	0.94222	0.83696	0.85635	0.93442	0.96688	0.90527	0.93897	0.88884	0.96602	0.95848	0.90196	0.88131	0.94037	0.89004
746.05	0.9417	0.92334	0.92175	0.91347	0.90221	0.92645	0.94573	0.94747	0.95622	0.96413	0.91562	0.83946	0.9419	0.83734	0.85853	0.93433	0.96653	0.90654	0.9349	0.88889	0.96396	1.03941	0.89663	0.87839	0.9352	0.88896
748.053	0.93902	0.92286	0.92126	0.91793	0.9031	0.92744	0.94476	0.94525	0.95638	0.96458	0.91522	0.83937	0.94139	0.83674	0.85501	0.93524	0.96954	0.90464	0.93164	0.88666	0.96637	1.29804	0.89785	0.88129	0.93729	0.88813
750.071	0.93851	0.92465	0.92326	0.9158	0.90469	0.92879	0.94483	0.94865	0.9533	0.9632	0.91717	0.8417	0.94311	0.83503	0.85556	0.9361	0.96818	0.90688	0.93442	0.88706	0.96685	1.32065	0.89678	0.87989	0.93568	0.88965
752.06	0.93832	0.92171	0.92113	0.91453	0.90323	0.92689	0.9429	0.9481	0.95358	0.96151	0.91523	0.83924	0.94273	0.83313	0.85569	0.93309	0.96611	0.90208	0.93599	0.88653	0.96354	1.2798	0.89252	0.88445	0.93642	0.88961
754.11	0.93979	0.92504	0.91873	0.91803	0.90065	0.92654	0.94386	0.94855	0.95283	0.96526	0.9173	0.83768	0.94211	0.83085	0.85341	0.93647	0.96869	0.90145	0.9345	0.88531	0.96575	1.24466	0.88997	0.88437	0.93882	0.88873
756.061	0.9387	0.92412	0.92252	0.9163	0.90386	0.92929	0.94454	0.94919	0.95142	0.96707	0.9173	0.83908	0.94052	0.83145	0.85957	0.93589	0.96967	0.90266	0.93778	0.88531	0.96762	1.19527	0.895	0.88389	0.94098	0.88672
758.242	0.94092	0.92295	0.92081	0.91725	0.9038	0.92752	0.94474	0.94844	0.95275	0.96324	0.91509	0.83688	0.94196	0.83154	0.85643	0.9359	0.9696	0.90016	0.93456	0.88404	0.96749	1.14326	0.89525	0.88498	0.93932	0.88442
760.071	0.93447	0.9195	0.91758	0.91381	0.90017	0.92349	0.94255	0.94851	0.95183	0.96167	0.91158	0.83299	0.93709	0.82665	0.85817	0.93129	0.96842	0.8991	0.93105	0.88348	0.96471	1.1252	0.88886	0.88309	0.93665	0.88209
762.077	0.93977	0.9232	0.91603	0.91513	0.90379	0.92813	0.94534	0.94741	0.95369	0.95788	0.91204	0.83275	0.93949	0.83141	0.85732	0.93744	0.9706	0.89888	0.93394	0.88454	0.96439	1.10825	0.89631	0.88169	0.94037	0.88334
764.25	0.94039	0.9263	0.92029	0.91282	0.90379	0.92877	0.94699	0.95024	0.95456	0.96277	0.91497	0.83301	0.94209	0.83116	0.85962	0.93689	0.96958	0.90239	0.93494	0.8883	0.9686	1.09491	0.89955	0.88442	0.93824	0.88394
766.052	0.93998	0.92626	0.91982	0.91237	0.9048	0.92863	0.94411	0.9504	0.95095	0.96155	0.91377	0.83347	0.94049	0.83051	0.86016	0.93863	0.96943	0.89902	0.93628	0.88675	0.96654	1.05355	0.90068	0.88452	0.93779	0.88406
768.094	0.94202	0.92543	0.91982	0.90853	0.90288	0.92911	0.94632	0.9485	0.95256	0.96122	0.9163	0.83469	0.93926	0.83008	0.8552	0.93667	0.96633	0.89491	0.93613	0.88586	0.96583	0.99547	0.90641	0.88742	0.9375	0.88421
770.052	0.93698	0.92175	0.91749	0.90743	0.90241	0.92774	0.94261	0.94531	0.94825	0.96083	0.91424	0.83136	0.93622	0.83005	0.85178	0.93181	0.96688	0.89299	0.9346	0.88527	0.96585	0.96558	0.90474	0.88498	0.9351	0.87935
772.054	0.93433	0.92193	0.91579	0.9119	0.89921	0.9253	0.94178	0.94493	0.95083	0.95996	0.91185	0.83454	0.93685	0.8318	0.85264	0.93954	0.966	0.89393	0.93425	0.88362	0.96672	0.94977	0.89614	0.88355	0.93267	0.87987
774.097	0.93581	0.9213	0.91791	0.90926	0.90145	0.92763	0.94088	0.94792	0.94913	0.96157	0.91368	0.83694	0.93688	0.82864	0.85465	0.93923	0.96555	0.89096	0.93272	0.88366	0.96394	0.94845	0.89486	0.88484	0.9339	0.8784
776.129	0.93649	0.92232	0.91565	0.90891	0.90093	0.92512	0.94153	0.94275	0.94464	0.96013	0.91335	0.83137	0.93781	0.8287	0.85211	0.9411	0.96511	0.89152	0.93369	0.88112	0.96154	0.94176	0.89013	0.87947	0.93118	0.87884

## Sheet: Figure 3A
Human AT2			Mouse AT2			Mouse AT1
-mmHg	SAC (pA)		-mmHg	SAC (pA)		-mmHg	SAC (pA)
0	0.01297		0	0.1		0	0.08545
20	0.13847		20	0.24311		20	1.42212
40	2.72964		40	1.79829		40	5.5542
60	7.38343		60	3.73947		60	6.98242
80	9.37849		80	5.06095		80	11.6516
100	13.4424		100	7.78914		100	18.6401
120	18.4949		120	14.7559		120	28.1677
140	20.5251		140	28.154

[truncated: 38 more sheets: Figure 3B, Figure 3C, Figure 3D, Figure 3F, Figure 4A, Figure 4C, Figure 4D, Figure 4F, Figure 4H, Figure 4I, Figure 4J, Figure 4K, Figure 5B, Figure 5C, Figure 5D, Figure 5E, Figure 5G, Figure 5H, Figure 5K, Figure 6A …]
